# Supplementary material for: Distinct survival strategies in oligotrophic and eutrophic ecotype Synechococcus-bacteria co-cultures under iron limitation and warming conditions
Source: mBio. 2025 Jun 12;16(7):e01098-25. doi: 10.1128/mbio.01098-25 (PMC12239562; doi:10.1128/mbio.01098-25)
Supplement: Table S1 — Carbohydrate-active enzymes and predicted substrates. [file mbio.01098-25-s0002.xlsx]

## Sheet: Catelogue
Sheet	Content
Sheet1	TPM (mean value of parallel measurements) and predicted substrate of Synechococcus sp. YX04-1 associated bacteria possessed CAZymes.
Sheet2	TPM (mean value of parallel measurements) and predicted substrate of Synechococcus sp. XM-24 associated bacteria possessed CAZymes.

## Sheet: Sheet1
TPM (mean value of parallel measurements) and predicted substrate of Synechococcus sp. YX04-1 associated bacteria possessed CAZymes.
Enzymes	T20_Fe	T20_noFe	T24_Fe	T24_noFe	T27_Fe	T27_noFe	Predicted Substrate	Bin
CBM41	12.7767	22.0335	6.37535	18.254	6.83636	24.6041	beta-glucan	Y-bin1
CBM48	92.9527	131.163	49.3944	111.868	32.6677	222.066	glycogen	Y-bin1
CBM50	45.8664	56.3854	26.8554	61.5598	23.2413	139.362	chitin, peptidoglycan	Y-bin1
CBM9	56.714	74.0283	19.0001	62.751	18.4021	170.559	cellulose	Y-bin1
GH13	144.855	277.552	72.458	227.052	62.0882	362.244	sucrose	Y-bin1
GH17	19.7511	20.6729	13.2053	20.5401	11.6013	69.3527	beta-glucan	Y-bin1
GH30	10.597	16.8572	7.80426	13.2941	3.39307	27.6672	beta-glucan	Y-bin1
GH31	12.1992	20.7077	4.60713	16.112	2.66646	26.0486	starch	Y-bin1
GH37	19.362	22.356	6.6454	18.668	5.64064	32.4625	trehalose	Y-bin1
GH38	19.7804	15.4613	6.58771	16.9435	5.1633	29.4738	alpha-mannan	Y-bin1
GH77	58.6824	73.675	34.7935	64.2842	18.7262	108.428	starch	Y-bin1
GH81	27.4437	38.9092	8.93793	42.4041	6.92574	56.1296	beta-glucan	Y-bin1
AA1	95.4742	93.8118	155.322	98.6821	58.4543	58.1728	lignin-like	Y-bin2
CBM20	0.176119	0	0.443698	0.301937	0	0.247589	starch	Y-bin2
CBM41	0.195272	0.0434009	0.139002	0.324346	0	0.0696146	beta-glucan	Y-bin2
CBM50	58.7579	50.8157	85.1583	54.9762	3.36264	19.2081	chitin, peptidoglycan	Y-bin2
CBM9	11.6037	17.6219	12.6813	19.5823	24.2754	17.4809	cellulose	Y-bin2
CE11	80.617	81.0129	240.876	92.7738	13.0704	129.881	exo-polysaccharide	Y-bin2
GH13	137.841	162.472	268.572	217.981	206.294	156.523	sucrose	Y-bin2
GH31	27.1874	36.0272	48.8374	43.5351	69.0743	40.5072	starch	Y-bin2
GH36	6.42308	5.16487	13.472	8.53935	0	6.3409	alpha-galactan	Y-bin2
AA1	61.0117	57.5078	58.6149	43.3456	156.565	86.1738	lignin-like	Y-bin3
CBM50	196.551	144.876	116.098	90.584	411.11	237.892	chitin, peptidoglycan	Y-bin3
CE11	385.215	246.096	463.708	169.929	1114.73	719.934	exo-polysaccharide	Y-bin3
GH13	134.106	96.903	75.4708	76.8659	246.848	181.72	sucrose	Y-bin3
GH36	49.7921	10.8749	176.759	5.96206	46.3706	97.872	alpha-galactan	Y-bin3
AA1	71.2173	71.8608	55.2409	57.1311	73.3451	64.8748	lignin-like	Y-bin4
CBM48	6.31846	9.47951	5.73962	5.56272	8.92854	5.84709	glycogen	Y-bin4
CBM50	86.9465	99.2769	37.2501	71.7144	77.5238	63.49	chitin, peptidoglycan	Y-bin4
CE11	67.4794	50.4225	86.6742	64.5059	216.51	131.715	exo-polysaccharide	Y-bin4
GH116	0.966282	0.672956	0.941264	1.04948	1.82007	1.12471	exo-polysaccharide	Y-bin4
GH13	26.4806	30.9743	18.2261	26.2348	28.2173	14.4674	sucrose	Y-bin4
GH36	19.8262	8.75226	9.51334	8.99688	12.1786	9.66135	alpha-galactan	Y-bin4
GH51	3.31292	2.39071	1.209	1.8769	3.53241	2.40936	arabinan	Y-bin4
AA1	43.1517	7.51091	47.4603	8.40465	23.9032	18.3118	lignin-like	Y-bin5
CBM48	11.4082	1.24256	3.88835	1.92706	4.06534	1.88084	glycogen	Y-bin5
CBM50	60.4916	7.68944	49.4157	8.80859	28.025	21.7763	chitin, peptidoglycan	Y-bin5
CE11	40.6233	4.93548	39.7672	7.91324	13.9709	60.6864	exo-polysaccharide	Y-bin5
GH13	39.3613	5.24047	17.5002	9.59542	11.0448	11.1758	sucrose	Y-bin5
GH36	120.004	3.61662	26.7195	14.7639	15.4042	202.36	alpha-galactan	Y-bin5
GH51	0.659218	0	0.640679	0.278231	0.737205	0.101363	arabinan	Y-bin5
GH77	2.52246	0.396069	2.3118	0.329584	0.943484	0.142708	starch	Y-bin5
AA1	43.2668	50.7052	68.7759	45.992	54.2667	32.8329	lignin, lignin	Y-bin6
CBM6	7.05543	16.6752	9.24648	23.2778	28.3414	27.3113	beta-glucan, xylan, cellulose	Y-bin6
CBM9	11.6037	17.6219	12.6813	19.5823	24.2754	17.4809	cellulose	Y-bin6
GH13	65.8389	92.153	121.447	113.355	202.817	133.554	sucrose	Y-bin6
GH31	27.1874	36.0272	48.8374	43.5351	69.0743	40.5072	starch	Y-bin6
GH57	69.9755	79.9058	128.344	88.6637	184.699	88.7851	starch, beta-glucan	Y-bin6
Note:TPM value was taken as an average between replicate samples.

## Sheet: Sheet2
TPM (mean value of parallel measurements) and predicted substrate of Synechococcus sp. XM-24 associated bacteria
Enzymes	T20_Fe	T20_noFe	T24_Fe	T24_noFe	T27_Fe	T27_noFe	Predicted Substrate	Bin
AA1	0.770825	2.65891	0	0	1.36692	0	lignin-like	X-bin1
CBM48	0	0.6421	0	0	0	0	glycogen	X-bin1
CBM50	3.96879	2.67678	0.162979	0	0	0	chitin, peptidoglycan	X-bin1
CBM9	0	0	0	0	0	0	cellulose	X-bin1
CE11	5.95043	0	1.23778	0	0	0	exo-polysaccharide	X-bin1
GH13	0	1.3593	1.2777	1.17529	0	0	sucrose	X-bin1
GH31	0	0	0	0	0	0	starch	X-bin1
GH77	0	0.174626	0	0	0	0	starch	X-bin1
AA1	130.081	84.0533	171.007	106.862	109.476	63.6046	lignin-like	X-bin2
CBM50	496.073	279.582	697.35	400.66	502.333	70.2594	chitin, peptidoglycan	X-bin2
CBM9	62.9286	77.4109	112.573	81.1401	67.2217	27.6093	cellulose	X-bin2
CE11	92.02	42.9524	117.235	53.8529	78.6573	1.86507	exo-polysaccharide	X-bin2
GH13	331.816	266.09	528.673	384.172	222.38	60.4004	sucrose	X-bin2
GH31	29.6998	20.1973	45.0534	23.4585	17.1292	4.82189	starch	X-bin2
GH65	129.422	105.739	193.868	121.483	84.6026	41.1061	alpha-glucan	X-bin2
AA1	9.57768	0.800005	2.70727	9.27039	1.67987	15.5238	lignin-like	X-bin3
CBM48	13.8712	14.5952	11.9665	20.2878	25.8876	37.4206	glycogen	X-bin3
CBM50	9.68302	9.30442	1.74948	0	14.6549	14.0096	chitin, peptidoglycan	X-bin3
CE11	2.85745	0	0	4.67034	1.44484	25.5338	exo-polysaccharide	X-bin3
GH13	94.1959	115.481	56.8218	86.9235	45.1794	98.8185	sucrose	X-bin3
GH77	1.30509	1.44276	0	1.31028	4.52583	2.2028	starch	X-bin3
AA1	9.66654	30.9882	1.61484	39.9911	4.49975	23.5144	lignin-like	X-bin4
GH13	3.44803	70.9407	5.05862	84.6983	16.6098	93.5933	sucrose	X-bin4
GH65	0.575147	5.45112	0.655651	1.5828	4.71822	4.20292	alpha-glucan	X-bin4
Note:TPM value was taken as an average between replicate samples.
