# Supplementary material for: Distinct survival strategies in oligotrophic and eutrophic ecotype Synechococcus-bacteria co-cultures under iron limitation and warming conditions
Source: mBio. 2025 Jun 12;16(7):e01098-25. doi: 10.1128/mbio.01098-25 (PMC12239562; doi:10.1128/mbio.01098-25)
Supplement: Table S2 — Low-molecular-weight substrate membrane transport genes. [file mbio.01098-25-s0003.xlsx]

## Sheet: Catelogue
Sheet	Content
Sheet1	Membrane transport genes of Synechococcus sp. YX04-1 associated bacteria according to Transporter Classification Database (TCDB).
Sheet2	Membrane transport genes of Synechococcus sp. XM-24 associated bacteria according to Transporter Classification Database (TCDB).

## Sheet: Sheet1
Membrane transport genes of Synechococcus sp. YX04-1 associated bacteria according to Transporter Classification Database (TCDB).
Hit.TCID	locus_tag	Protein.accession	e.value	Description	Abbreviation	Predicted substrate	Category	bin
2.A.25.1.9	PAIOIKED_00493	W0WFC6	2.7e-76	The Alanine or Glycine:Cation Symporter (AGCS) Family	AGCS	glycine	AA	Y-bin1
3.A.1.122.1	PAIOIKED_01227	P75830	2.3e-06	The ATP-binding Cassette (ABC) Superfamily	ABC	L-cysteine	AA	Y-bin1
4.A.2.1.4	PAIOIKED_00982	P71012	1.6e-20	The PTS Fructose-Mannitol (Fru) Family	Fru	fructose	carbohydrate-product	Y-bin1
2.A.21.3.8	PAIOIKED_00799	A1S2A8	2.7e-79	The Solute:Sodium Symporter (SSS) Family	SSS	mannose	carbohydrate-product	Y-bin1
2.A.21.7.4	PAIOIKED_02033	D5AU53	9.4e-29	The Solute:Sodium Symporter (SSS) Family	SSS	acetate	OM-energy	Y-bin1
3.D.10.1.2	PAIOIKED_00805	Q8F4Z2	4.1e-82	The Prokaryotic Succinate Dehydrogenase (SDH) Family	SDH	succinate(2-)	OM-energy	Y-bin1
3.D.10.1.2	PAIOIKED_00804	Q8F4Z1	3.6e-260	The Prokaryotic Succinate Dehydrogenase (SDH) Family	SDH	succinate(2-)	OM-energy	Y-bin1
3.D.10.1.2	PAIOIKED_00803	Q8F4Z0	3e-26	The Prokaryotic Succinate Dehydrogenase (SDH) Family	SDH	succinate(2-)	OM-energy	Y-bin1
3.D.10.1.4	PAIOIKED_01694	F9VN10	2.6e-06	The Prokaryotic Succinate Dehydrogenase (SDH) Family	SDH	succinate(2-)	OM-energy	Y-bin1
3.A.1.3.7	COEPJKIH_01000	Q52666	4.6e-108	The ATP-binding Cassette (ABC) Superfamily	ABC	glutamate(2-)	AA	Y-bin2
3.A.1.3.9	COEPJKIH_03833	P48243	5.8e-81	The ATP-binding Cassette (ABC) Superfamily	ABC	glutamate(2-)	AA	Y-bin2
2.A.25.1.9	COEPJKIH_03581	W0WFC6	1.5e-167	The Alanine or Glycine:Cation Symporter (AGCS) Family	AGCS	glycine	AA	Y-bin2
2.A.8.1.12	COEPJKIH_02439	O32105	1.1e-87	The Gluconate:H+ Symporter (GntP) Family	GntP	histidine	AA	Y-bin2
2.A.76.1.1	COEPJKIH_01728	P0AG34	5e-16	The Resistance to Homoserine/Threonine (RhtB) Family	RhtB	homoserine	AA	Y-bin2
2.A.76.1.1	COEPJKIH_00602	P0AG34	3.6e-20	The Resistance to Homoserine/Threonine (RhtB) Family	RhtB	homoserine	AA	Y-bin2
2.A.76.1.1	COEPJKIH_03162	P0AG34	8.8e-22	The Resistance to Homoserine/Threonine (RhtB) Family	RhtB	homoserine	AA	Y-bin2
2.A.76.1.1	COEPJKIH_01384	P0AG34	1.6e-15	The Resistance to Homoserine/Threonine (RhtB) Family	RhtB	homoserine	AA	Y-bin2
3.A.1.4.1	COEPJKIH_01637	P0AD96	2.2e-13	The ATP-binding Cassette (ABC) Superfamily	ABC	L-isoleucine	AA	Y-bin2
3.A.1.4.1	COEPJKIH_03558	P0AEX7	3.9e-44	The ATP-binding Cassette (ABC) Superfamily	ABC	L-isoleucine	AA	Y-bin2
3.A.1.4.1	COEPJKIH_00051	P0AEX7	5.7e-102	The ATP-binding Cassette (ABC) Superfamily	ABC	L-isoleucine	AA	Y-bin2
3.A.1.4.1	COEPJKIH_03554	P0AD96	1.4e-17	The ATP-binding Cassette (ABC) Superfamily	ABC	L-isoleucine	AA	Y-bin2
3.A.1.4.1	COEPJKIH_03071	P0A9S7	1.2e-52	The ATP-binding Cassette (ABC) Superfamily	ABC	L-isoleucine	AA	Y-bin2
3.A.1.4.8	COEPJKIH_00054	P21630	5.5e-89	The ATP-binding Cassette (ABC) Superfamily	ABC	L-threonine	AA	Y-bin2
3.A.1.4.8	COEPJKIH_00050	P21175	4.6e-130	The ATP-binding Cassette (ABC) Superfamily	ABC	L-threonine	AA	Y-bin2
3.A.1.4.8	COEPJKIH_00052	P21628	8.6e-133	The ATP-binding Cassette (ABC) Superfamily	ABC	L-threonine	AA	Y-bin2
3.A.1.4.8	COEPJKIH_01553	P21629	1.4e-45	The ATP-binding Cassette (ABC) Superfamily	ABC	L-threonine	AA	Y-bin2
3.A.1.4.10	COEPJKIH_03555	Q8DQH7	6e-59	The ATP-binding Cassette (ABC) Superfamily	ABC	L-threonine	AA	Y-bin2
3.A.1.4.8	COEPJKIH_00053	P21629	2.2e-96	The ATP-binding Cassette (ABC) Superfamily	ABC	L-threonine	AA	Y-bin2
3.A.1.3.26	COEPJKIH_01002	P45767	3.4e-115	The ATP-binding Cassette (ABC) Superfamily	ABC	L-threonine	AA	Y-bin2
3.A.1.3.26	COEPJKIH_01001	P45768	7.1e-112	The ATP-binding Cassette (ABC) Superfamily	ABC	L-threonine	AA	Y-bin2
3.A.1.4.10	COEPJKIH_01635	Q8DQI0	3.7e-26	The ATP-binding Cassette (ABC) Superfamily	ABC	L-threonine	AA	Y-bin2
3.A.1.4.10	COEPJKIH_03072	Q8DQH7	3.6e-48	The ATP-binding Cassette (ABC) Superfamily	ABC	L-threonine	AA	Y-bin2
3.A.1.4.10	COEPJKIH_00954	Q8DQI1	2.1e-14	The ATP-binding Cassette (ABC) Superfamily	ABC	L-threonine	AA	Y-bin2
3.A.1.4.8	COEPJKIH_01634	P21629	5.8e-58	The ATP-binding Cassette (ABC) Superfamily	ABC	L-threonine	AA	Y-bin2
3.A.1.4.10	COEPJKIH_03556	Q8DQH8	3.9e-56	The ATP-binding Cassette (ABC) Superfamily	ABC	L-threonine	AA	Y-bin2
3.A.1.3.1	COEPJKIH_00019	P0A2I9	5e-58	The ATP-binding Cassette (ABC) Superfamily	ABC	lysine	AA	Y-bin2
3.A.1.3.29	COEPJKIH_03378	P07109	1e-08	The ATP-binding Cassette (ABC) Superfamily	ABC	lysine	AA	Y-bin2
2.A.75.1.2	COEPJKIH_00502	P11667	7.6e-26	The L-Lysine Exporter (LysE) Family	LysE	lysine	AA	Y-bin2
3.A.1.3.23	COEPJKIH_00018	Q9HU31	4.6e-41	The ATP-binding Cassette (ABC) Superfamily	ABC	lysine	AA	Y-bin2
3.A.1.5.41	COEPJKIH_02864	P0AFH6	2.3e-87	The ATP-binding Cassette (ABC) Superfamily	ABC	oligopeptide	AA	Y-bin2
3.A.1.5.1	COEPJKIH_02862	P06202	2.3e-128	The ATP-binding Cassette (ABC) Superfamily	ABC	oligopeptide	AA	Y-bin2
3.A.1.5.20	COEPJKIH_01660	P42061	8.8e-31	The ATP-binding Cassette (ABC) Superfamily	ABC	oligopeptide	AA	Y-bin2
2.A.21.9.2	COEPJKIH_00227	Q93N33	7.6e-31	The Solute:Sodium Symporter (SSS) Family	SSS	proline	AA	Y-bin2
2.A.15.1.13	COEPJKIH_02461	AIU86122.1	1.1e-68	The Betaine/Carnitine/Choline Transporter (BCCT) Family	BCCT	proline	AA	Y-bin2
2.A.21.9.2	COEPJKIH_00141	Q93N33	2.2e-75	The Solute:Sodium Symporter (SSS) Family	SSS	proline	AA	Y-bin2
2.A.21.9.2	COEPJKIH_02499	Q93N33	3.1e-09	The Solute:Sodium Symporter (SSS) Family	SSS	proline	AA	Y-bin2
2.A.21.9.2	COEPJKIH_00105	Q93N33	6.2e-65	The Solute:Sodium Symporter (SSS) Family	SSS	proline	AA	Y-bin2
2.A.21.9.2	COEPJKIH_03064	Q93N33	1.5e-248	The Solute:Sodium Symporter (SSS) Family	SSS	proline	AA	Y-bin2
2.A.21.9.2	COEPJKIH_01800	Q93N33	7.6e-55	The Solute:Sodium Symporter (SSS) Family	SSS	proline	AA	Y-bin2
2.A.21.2.5	COEPJKIH_01016	M1TZ79	1.2e-133	The Solute:Sodium Symporter (SSS) Family	SSS	proline	AA	Y-bin2
3.A.1.5.39	COEPJKIH_03634	W0WN20	1.2e-47	The ATP-binding Cassette (ABC) Superfamily	ABC	tripeptide	AA	Y-bin2
3.A.1.5.39	COEPJKIH_01662	W0WMS8	1e-42	The ATP-binding Cassette (ABC) Superfamily	ABC	tripeptide	AA	Y-bin2
3.A.1.34.1	COEPJKIH_02319	Q99ZY4	1.6e-37	The ATP-binding Cassette (ABC) Superfamily	ABC	tryptophan	AA	Y-bin2
3.A.1.34.1	COEPJKIH_02320	Q99ZY3	6.9e-48	The ATP-binding Cassette (ABC) Superfamily	ABC	tryptophan	AA	Y-bin2
3.A.1.34.1	COEPJKIH_02318	Q99ZY6	2.1e-41	The ATP-binding Cassette (ABC) Superfamily	ABC	tryptophan	AA	Y-bin2
3.A.1.1.49	COEPJKIH_03120	O30493	3.4e-122	The ATP-binding Cassette (ABC) Superfamily	ABC	D-mannitol	carbohydrate-product	Y-bin2
3.A.1.1.49	COEPJKIH_03118	O30491	8e-166	The ATP-binding Cassette (ABC) Superfamily	ABC	D-mannitol	carbohydrate-product	Y-bin2
3.A.1.1.49	COEPJKIH_03121	O30494	2.9e-137	The ATP-binding Cassette (ABC) Superfamily	ABC	D-mannitol	carbohydrate-product	Y-bin2
3.A.1.1.49	COEPJKIH_03119	O30492	9.6e-121	The ATP-binding Cassette (ABC) Superfamily	ABC	D-mannitol	carbohydrate-product	Y-bin2
4.A.2.1.17	COEPJKIH_00202	Q9HY55	6.6e-242	The PTS Fructose-Mannitol (Fru) Family	Fru	fructose	carbohydrate-product	Y-bin2
4.A.2.1.14	COEPJKIH_01185	D2RXA7	1.6e-15	The PTS Fructose-Mannitol (Fru) Family	Fru	fructose	carbohydrate-product	Y-bin2
4.A.2.1.17	COEPJKIH_00204	Q9HY57	2.1e-150	The PTS Fructose-Mannitol (Fru) Family	Fru	fructose	carbohydrate-product	Y-bin2
3.A.1.1.30	COEPJKIH_02494	Q88P35	1.7e-116	The ATP-binding Cassette (ABC) Superfamily	ABC	glucose	carbohydrate-product	Y-bin2
3.A.1.1.30	COEPJKIH_02497	Q88P38	4.1e-111	The ATP-binding Cassette (ABC) Superfamily	ABC	glucose	carbohydrate-product	Y-bin2
3.A.1.1.30	COEPJKIH_02496	Q88P37	1.5e-123	The ATP-binding Cassette (ABC) Superfamily	ABC	glucose	carbohydrate-product	Y-bin2
3.A.1.1.30	COEPJKIH_02495	Q88P36	1.3e-116	The ATP-binding Cassette (ABC) Superfamily	ABC	glucose	carbohydrate-product	Y-bin2
2.A.66.4.5	COEPJKIH_03218	D0WY71	4.4e-136	The Multidrug/Oligosaccharidyl-lipid/Polysaccharide (MOP) Flippase Superfamily	MOP	keto-D-fructose 6-phosphate	carbohydrate-product	Y-bin2
3.A.1.27.6	COEPJKIH_02212	O07414	2.4e-07	The ATP-binding Cassette (ABC) Superfamily	ABC	fatty acid	Fatty acid	Y-bin2
1.B.9.1.5	COEPJKIH_02704	CAE32290.1	8.2e-52	The FadL Outer Membrane Protein (FadL) Family	FadL	fatty acid	Fatty acid	Y-bin2
1.R.1.1.1	COEPJKIH_02896	Q5T8D3	1.1e-15	The Membrane Contact Site (MCS) Family	MCS	lipid	Fatty acid	Y-bin2
2.A.6.7.7	COEPJKIH_02859	F4LLK3	5e-28	The Resistance-Nodulation-Cell Division (RND) Superfamily	RND	lipid	Fatty acid	Y-bin2
2.A.56.1.18	COEPJKIH_00754	A8LI82	1.1e-260	The Tripartite ATP-independent Periplasmic Transporter (TRAP-T) Family	TRAP-T	2-oxoglutarate(2-)	OM-energy	Y-bin2
2.A.56.1.18	COEPJKIH_00755	A8LI83	9.6e-132	The Tripartite ATP-independent Periplasmic Transporter (TRAP-T) Family	TRAP-T	2-oxoglutarate(2-)	OM-energy	Y-bin2
2.A.56.1.17	COEPJKIH_04008	L0GG09	7.4e-102	The Tripartite ATP-independent Periplasmic Transporter (TRAP-T) Family	TRAP-T	2-oxoglutarate(2-)	OM-energy	Y-bin2
2.A.21.7.5	COEPJKIH_03062	D5APM1	4.7e-36	The Solute:Sodium Symporter (SSS) Family	SSS	acetate	OM-energy	Y-bin2
2.A.102.4.13	COEPJKIH_02805	Q8EH96	4.8e-49	The 4-Toluene Sulfonate Uptake Permease (TSUP) Family	TSUP	acetate	OM-energy	Y-bin2
2.A.7.3.1	COEPJKIH_03574	O06933	3e-76	The Drug/Metabolite Transporter (DMT) Superfamily	DMT	acetate	OM-energy	Y-bin2
3.A.1.1.35	COEPJKIH_00964	G3LHY8	2.3e-86	The ATP-binding Cassette (ABC) Superfamily	ABC	glycerol	OM-energy	Y-bin2
3.A.1.1.35	COEPJKIH_00970	G3LHZ3	1.6e-190	The ATP-binding Cassette (ABC) Superfamily	ABC	glycerol	OM-energy	Y-bin2
3.A.1.1.35	COEPJKIH_00961	G3LHZ1	4.6e-116	The ATP-binding Cassette (ABC) Superfamily	ABC	glycerol	OM-energy	Y-bin2
3.A.1.1.35	COEPJKIH_00962	G3LHZ0	1.8e-110	The ATP-binding Cassette (ABC) Superfamily	ABC	glycerol	OM-energy	Y-bin2
3.A.1.1.35	COEPJKIH_00959	G3LHZ3	1.7e-219	The ATP-binding Cassette (ABC) Superfamily	ABC	glycerol	OM-energy	Y-bin2
3.A.1.1.35	COEPJKIH_00963	G3LHY9	4e-102	The ATP-binding Cassette (ABC) Superfamily	ABC	glycerol	OM-energy	Y-bin2
3.D.10.1.4	COEPJKIH_00701	F9VN10	1.2e-70	The Prokaryotic Succinate Dehydrogenase (SDH) Family	SDH	succinate(2-)	OM-energy	Y-bin2
3.A.1.7.6	COEPJKIH_00355	AAZ57802	5e-24	The ATP-binding Cassette (ABC) Superfamily	ABC	triphosphate(5-)	OM-energy	Y-bin2
3.A.1.3.3	OKNFGIDE_00612	P30859	6.6e-22	The ATP-binding Cassette (ABC) Superfamily	ABC	arginine	AA	Y-bin3
3.A.1.3.9	OKNFGIDE_00123	P48243	3.2e-50	The ATP-binding Cassette (ABC) Superfamily	ABC	glutamate(2-)	AA	Y-bin3
3.A.1.4.2	OKNFGIDE_00681	P74318	8.1e-41	The ATP-binding Cassette (ABC) Superfamily	ABC	glycine	AA	Y-bin3
3.A.1.4.2	OKNFGIDE_03373	P74318	1.9e-22	The ATP-binding Cassette (ABC) Superfamily	ABC	glycine	AA	Y-bin3
2.A.7.3.6	OKNFGIDE_01309	P0AA67	1.9e-22	The Drug/Metabolite Transporter (DMT) Superfamily	DMT	homoserine	AA	Y-bin3
2.A.76.1.10	OKNFGIDE_00379	G8WDN4	4.8e-23	The Resistance to Homoserine/Threonine (RhtB) Family	RhtB	homoserine	AA	Y-bin3
2.A.76.1.1	OKNFGIDE_00509	P0AG34	1.4e-11	The Resistance to Homoserine/Threonine (RhtB) Family	RhtB	homoserine	AA	Y-bin3
2.A.76.1.10	OKNFGIDE_02673	G8WDN4	5e-14	The Resistance to Homoserine/Threonine (RhtB) Family	RhtB	homoserine	AA	Y-bin3
2.A.76.1.1	OKNFGIDE_01869	P0AG34	2.2e-20	The Resistance to Homoserine/Threonine (RhtB) Family	RhtB	homoserine	AA	Y-bin3
3.A.1.122.1	OKNFGIDE_00356	P75830	1.8e-13	The ATP-binding Cassette (ABC) Superfamily	ABC	L-cysteine	AA	Y-bin3
3.A.1.122.1	OKNFGIDE_00354	P75831	3.4e-46	The ATP-binding Cassette (ABC) Superfamily	ABC	L-cysteine	AA	Y-bin3
3.A.1.4.1	OKNFGIDE_03043	P0A9S7	7.7e-60	The ATP-binding Cassette (ABC) Superfamily	ABC	L-isoleucine	AA	Y-bin3
3.A.1.4.1	OKNFGIDE_01184	P22729	3.2e-21	The ATP-binding Cassette (ABC) Superfamily	ABC	L-isoleucine	AA	Y-bin3
3.A.1.4.1	OKNFGIDE_03044	P22731	1.4e-63	The ATP-binding Cassette (ABC) Superfamily	ABC	L-isoleucine	AA	Y-bin3
3.A.1.4.10	OKNFGIDE_01181	Q8DQH8	2.6e-39	The ATP-binding Cassette (ABC) Superfamily	ABC	L-threonine	AA	Y-bin3
3.A.1.4.8	OKNFGIDE_00949	P21628	5.9e-26	The ATP-binding Cassette (ABC) Superfamily	ABC	L-threonine	AA	Y-bin3
2.A.95.1.4	OKNFGIDE_01867	Q8J305	2.9e-25	The 6 TMS Neutral Amino Acid Transporter (NAAT) Family	NAAT	L-threonine	AA	Y-bin3
3.A.1.4.8	OKNFGIDE_01180	P21175	5.1e-11	The ATP-binding Cassette (ABC) Superfamily	ABC	L-threonine	AA	Y-bin3
3.A.1.4.10	OKNFGIDE_01182	Q8DQH7	2.8e-48	The ATP-binding Cassette (ABC) Superfamily	ABC	L-threonine	AA	Y-bin3
3.A.1.4.8	OKNFGIDE_03376	P21630	5.7e-41	The ATP-binding Cassette (ABC) Superfamily	ABC	L-threonine	AA	Y-bin3
3.A.1.4.10	OKNFGIDE_00951	Q8DQH8	4.5e-52	The ATP-binding Cassette (ABC) Superfamily	ABC	L-threonine	AA	Y-bin3
3.A.1.4.8	OKNFGIDE_03040	P21175	4.6e-29	The ATP-binding Cassette (ABC) Superfamily	ABC	L-threonine	AA	Y-bin3
3.A.1.4.10	OKNFGIDE_03041	Q8DQI0	1.2e-45	The ATP-binding Cassette (ABC) Superfamily	ABC	L-threonine	AA	Y-bin3
3.A.1.3.17	OKNFGIDE_00340	Q8YSA2	1.7e-33	The ATP-binding Cassette (ABC) Superfamily	ABC	lysine	AA	Y-bin3
3.A.1.3.23	OKNFGIDE_01717	Q9HU31	2.3e-59	The ATP-binding Cassette (ABC) Superfamily	ABC	lysine	AA	Y-bin3
3.A.1.3.23	OKNFGIDE_00127	Q9HU31	2.1e-36	The ATP-binding Cassette (ABC) Superfamily	ABC	lysine	AA	Y-bin3
3.A.1.5.37	OKNFGIDE_03268	B1W1L8	1.2e-94	The ATP-binding Cassette (ABC) Superfamily	ABC	oligopeptide	AA	Y-bin3
3.A.1.5.20	OKNFGIDE_00931	P42063	1.1e-44	The ATP-binding Cassette (ABC) Superfamily	ABC	oligopeptide	AA	Y-bin3
3.A.1.5.20	OKNFGIDE_01701	P42062	1e-56	The ATP-binding Cassette (ABC) Superfamily	ABC	oligopeptide	AA	Y-bin3
3.A.1.5.37	OKNFGIDE_01194	B1W1L8	6.7e-85	The ATP-binding Cassette (ABC) Superfamily	ABC	oligopeptide	AA	Y-bin3
3.A.1.5.20	OKNFGIDE_03091	P42063	1.8e-44	The ATP-binding Cassette (ABC) Superfamily	ABC	oligopeptide	AA	Y-bin3
3.A.1.5.20	OKNFGIDE_00577	P42062	2.3e-27	The ATP-binding Cassette (ABC) Superfamily	ABC	oligopeptide	AA	Y-bin3
3.A.1.5.20	OKNFGIDE_03161	P42062	3.6e-51	The ATP-binding Cassette (ABC) Superfamily	ABC	oligopeptide	AA	Y-bin3
3.A.1.5.20	OKNFGIDE_01198	P42062	6.3e-64	The ATP-binding Cassette (ABC) Superfamily	ABC	oligopeptide	AA	Y-bin3
3.A.1.5.20	OKNFGIDE_00930	P42062	8.2e-51	The ATP-binding Cassette (ABC) Superfamily	ABC	oligopeptide	AA	Y-bin3
2.A.21.9.2	OKNFGIDE_01328	Q93N33	1.3e-12	The Solute:Sodium Symporter (SSS) Family	SSS	proline	AA	Y-bin3
2.A.21.9.2	OKNFGIDE_00887	Q93N33	1.3e-17	The Solute:Sodium Symporter (SSS) Family	SSS	proline	AA	Y-bin3
2.A.21.9.2	OKNFGIDE_02158	Q93N33	2.9e-10	The Solute:Sodium Symporter (SSS) Family	SSS	proline	AA	Y-bin3
2.A.21.9.2	OKNFGIDE_02798	Q93N33	5.7e-203	The Solute:Sodium Symporter (SSS) Family	SSS	proline	AA	Y-bin3
3.A.1.5.39	OKNFGIDE_01702	W0WMS8	1.8e-46	The ATP-binding Cassette (ABC) Superfamily	ABC	tripeptide	AA	Y-bin3
3.A.1.5.39	OKNFGIDE_01197	W0WMS8	1.1e-46	The ATP-binding Cassette (ABC) Superfamily	ABC	tripeptide	AA	Y-bin3
3.A.1.5.39	OKNFGIDE_03272	W0WMS8	3.2e-54	The ATP-binding Cassette (ABC) Superfamily	ABC	tripeptide	AA	Y-bin3
3.A.1.5.39	OKNFGIDE_03270	W0WLZ1	2.3e-44	The ATP-binding Cassette (ABC) Superfamily	ABC	tripeptide	AA	Y-bin3
3.A.1.5.39	OKNFGIDE_00820	W0WMS8	2.1e-48	The ATP-binding Cassette (ABC) Superfamily	ABC	tripeptide	AA	Y-bin3
3.A.1.5.39	OKNFGIDE_00578	W0WMS8	6.5e-29	The ATP-binding Cassette (ABC) Superfamily	ABC	tripeptide	AA	Y-bin3
3.A.1.34.1	OKNFGIDE_00896	Q99ZY6	8.5e-40	The ATP-binding Cassette (ABC) Superfamily	ABC	tryptophan	AA	Y-bin3
3.A.1.34.1	OKNFGIDE_00894	Q99ZY3	3.2e-45	The ATP-binding Cassette (ABC) Superfamily	ABC	tryptophan	AA	Y-bin3
3.A.1.34.1	OKNFGIDE_00895	Q99ZY4	1.3e-40	The ATP-binding Cassette (ABC) Superfamily	ABC	tryptophan	AA	Y-bin3
3.A.1.1.49	OKNFGIDE_02970	O30494	2.5e-101	The ATP-binding Cassette (ABC) Superfamily	ABC	D-mannitol	carbohydrate-product	Y-bin3
3.A.1.1.49	OKNFGIDE_00808	O30493	3.4e-50	The ATP-binding Cassette (ABC) Superfamily	ABC	D-mannitol	carbohydrate-product	Y-bin3
3.A.1.1.49	OKNFGIDE_01740	O30493	3.9e-42	The ATP-binding Cassette (ABC) Superfamily	ABC	D-mannitol	carbohydrate-product	Y-bin3
4.A.2.1.17	OKNFGIDE_03400	Q9HY55	1.7e-26	The PTS Fructose-Mannitol (Fru) Family	Fru	fructose	carbohydrate-product	Y-bin3
3.A.1.1.30	OKNFGIDE_02262	Q88P36	8.8e-41	The ATP-binding Cassette (ABC) Superfamily	ABC	glucose	carbohydrate-product	Y-bin3
3.A.1.1.24	OKNFGIDE_02259	Q72KX2	1.3e-21	The ATP-binding Cassette (ABC) Superfamily	ABC	glucose	carbohydrate-product	Y-bin3
3.A.1.2.29	OKNFGIDE_01687	Q3MB44	1.8e-97	The ATP-binding Cassette (ABC) Superfamily	ABC	keto-D-fructose	carbohydrate-product	Y-bin3
3.A.1.2.29	OKNFGIDE_03479	Q3MB44	3.5e-93	The ATP-binding Cassette (ABC) Superfamily	ABC	keto-D-fructose	carbohydrate-product	Y-bin3
3.A.1.2.29	OKNFGIDE_01265	Q3MB44	5.8e-120	The ATP-binding Cassette (ABC) Superfamily	ABC	keto-D-fructose	carbohydrate-product	Y-bin3
3.A.1.2.29	OKNFGIDE_00130	Q3MB44	1.1e-83	The ATP-binding Cassette (ABC) Superfamily	ABC	keto-D-fructose	carbohydrate-product	Y-bin3
3.A.1.2.29	OKNFGIDE_00129	Q3MB45	3.6e-20	The ATP-binding Cassette (ABC) Superfamily	ABC	keto-D-fructose	carbohydrate-product	Y-bin3
2.A.66.4.1	OKNFGIDE_02237	P37169	3.8e-74	The Multidrug/Oligosaccharidyl-lipid/Polysaccharide (MOP) Flippase Superfamily	MOP	keto-D-fructose 6-phosphate	carbohydrate-product	Y-bin3
3.A.1.2.18	OKNFGIDE_03466	Q9WXW9	1.9e-08	The ATP-binding Cassette (ABC) Superfamily	ABC	xylose	carbohydrate-product	Y-bin3
3.A.1.2.18	OKNFGIDE_00844	Q9WXW9	4.6e-41	The ATP-binding Cassette (ABC) Superfamily	ABC	xylose	carbohydrate-product	Y-bin3
3.A.1.2.4	OKNFGIDE_01515	P37387	1.5e-48	The ATP-binding Cassette (ABC) Superfamily	ABC	xylose	carbohydrate-product	Y-bin3
3.A.1.2.20	OKNFGIDE_03465	G4FGN3	8.3e-106	The ATP-binding Cassette (ABC) Superfamily	ABC	xylose	carbohydrate-product	Y-bin3
3.A.1.2.18	OKNFGIDE_01557	Q9WXW9	6.4e-09	The ATP-binding Cassette (ABC) Superfamily	ABC	xylose	carbohydrate-product	Y-bin3
3.A.1.2.18	OKNFGIDE_01686	Q9WXW9	2.6e-36	The ATP-binding Cassette (ABC) Superfamily	ABC	xylose	carbohydrate-product	Y-bin3
2.A.56.1.18	OKNFGIDE_01595	A8LI83	7.8e-158	The Tripartite ATP-independent Periplasmic Transporter (TRAP-T) Family	TRAP-T	2-oxoglutarate(2-)	OM-energy	Y-bin3
2.A.56.1.18	OKNFGIDE_01593	A8LI82	0	The Tripartite ATP-independent Periplasmic Transporter (TRAP-T) Family	TRAP-T	2-oxoglutarate(2-)	OM-energy	Y-bin3
2.A.56.1.17	OKNFGIDE_02398	L0GG09	2.1e-80	The Tripartite ATP-independent Periplasmic Transporter (TRAP-T) Family	TRAP-T	2-oxoglutarate(2-)	OM-energy	Y-bin3
2.A.56.1.18	OKNFGIDE_01452	A8LI82	2.6e-73	The Tripartite ATP-independent Periplasmic Transporter (TRAP-T) Family	TRAP-T	2-oxoglutarate(2-)	OM-energy	Y-bin3
2.A.56.1.17	OKNFGIDE_01453	L0GD92	1.6e-33	The Tripartite ATP-independent Periplasmic Transporter (TRAP-T) Family	TRAP-T	2-oxoglutarate(2-)	OM-energy	Y-bin3
3.A.1.120.5	OKNFGIDE_00057	Q2PGB8	3.3e-162	The ATP-binding Cassette (ABC) Superfamily	ABC	acetate	OM-energy	Y-bin3
2.A.102.4.13	OKNFGIDE_01705	Q8EH96	4.5e-26	The 4-Toluene Sulfonate Uptake Permease (TSUP) Family	TSUP	acetate	OM-energy	Y-bin3
2.A.21.7.5	OKNFGIDE_03139	D5APM1	1.6e-39	The Solute:Sodium Symporter (SSS) Family	SSS	acetate	OM-energy	Y-bin3
3.A.1.1.35	OKNFGIDE_01636	G3LHZ0	1.5e-131	The ATP-binding Cassette (ABC) Superfamily	ABC	glycerol	OM-energy	Y-bin3
3.A.1.1.35	OKNFGIDE_01738	G3LHZ3	2e-15	The ATP-binding Cassette (ABC) Superfamily	ABC	glycerol	OM-energy	Y-bin3
3.A.1.1.35	OKNFGIDE_01635	G3LHZ1	1e-121	The ATP-binding Cassette (ABC) Superfamily	ABC	glycerol	OM-energy	Y-bin3
3.A.1.1.35	OKNFGIDE_01633	G3LHZ3	8.6e-261	The ATP-binding Cassette (ABC) Superfamily	ABC	glycerol	OM-energy	Y-bin3
3.A.1.1.35	OKNFGIDE_01637	G3LHY9	2.7e-127	The ATP-binding Cassette (ABC) Superfamily	ABC	glycerol	OM-energy	Y-bin3
3.A.1.1.35	OKNFGIDE_01638	G3LHY8	1.5e-117	The ATP-binding Cassette (ABC) Superfamily	ABC	glycerol	OM-energy	Y-bin3
3.D.10.1.4	OKNFGIDE_02679	F9VN10	2.8e-61	The Prokaryotic Succinate Dehydrogenase (SDH) Family	SDH	succinate(2-)	OM-energy	Y-bin3
3.A.1.7.6	OKNFGIDE_00596	AAZ57802	6.8e-24	The ATP-binding Cassette (ABC) Superfamily	ABC	triphosphate(5-)	OM-energy	Y-bin3
3.A.1.7.6	OKNFGIDE_00595	AAZ57803	2.2e-26	The ATP-binding Cassette (ABC) Superfamily	ABC	triphosphate(5-)	OM-energy	Y-bin3
3.A.1.3.3	JNICJOJI_04685	P30860	2.6e-28	The ATP-binding Cassette (ABC) Superfamily	ABC	arginine	AA	Y-bin4
3.A.1.3.16	JNICJOJI_01242	A1VZQ3	2.1e-29	The ATP-binding Cassette (ABC) Superfamily	ABC	glutamate(2-)	AA	Y-bin4
3.A.1.3.7	JNICJOJI_05021	Q52666	1.1e-92	The ATP-binding Cassette (ABC) Superfamily	ABC	glutamate(2-)	AA	Y-bin4
3.A.1.4.2	JNICJOJI_01065	P74318	2.7e-35	The ATP-binding Cassette (ABC) Superfamily	ABC	glycine	AA	Y-bin4
3.A.1.4.2	JNICJOJI_01066	P73650	3.5e-54	The ATP-binding Cassette (ABC) Superfamily	ABC	glycine	AA	Y-bin4
3.A.1.4.2	JNICJOJI_01067	Q55164	1.7e-59	The ATP-binding Cassette (ABC) Superfamily	ABC	glycine	AA	Y-bin4
3.A.1.4.2	JNICJOJI_00259	P74318	3.3e-42	The ATP-binding Cassette (ABC) Superfamily	ABC	glycine	AA	Y-bin4
3.A.1.4.2	JNICJOJI_03577	Q55164	3.2e-44	The ATP-binding Cassette (ABC) Superfamily	ABC	glycine	AA	Y-bin4
3.A.1.4.2	JNICJOJI_01064	P74455	2.7e-36	The ATP-binding Cassette (ABC) Superfamily	ABC	glycine	AA	Y-bin4
2.A.7.3.6	JNICJOJI_03753	P0AA67	1.9e-22	The Drug/Metabolite Transporter (DMT) Superfamily	DMT	homoserine	AA	Y-bin4
2.A.76.1.10	JNICJOJI_00459	G8WDN4	2.2e-10	The Resistance to Homoserine/Threonine (RhtB) Family	RhtB	homoserine	AA	Y-bin4
2.A.76.1.10	JNICJOJI_01101	G8WDN4	4.6e-15	The Resistance to Homoserine/Threonine (RhtB) Family	RhtB	homoserine	AA	Y-bin4
3.A.1.5.38	JNICJOJI_00611	P77268	7.7e-64	The ATP-binding Cassette (ABC) Superfamily	ABC	L-alanyl-L-alanine	AA	Y-bin4
3.A.1.5.38	JNICJOJI_02198	P77308	2.3e-64	The ATP-binding Cassette (ABC) Superfamily	ABC	L-alanyl-L-alanine	AA	Y-bin4
3.A.1.5.38	JNICJOJI_02192	P76128	4e-39	The ATP-binding Cassette (ABC) Superfamily	ABC	L-alanyl-L-alanine	AA	Y-bin4
3.A.1.5.38	JNICJOJI_00210	P77308	1.8e-64	The ATP-binding Cassette (ABC) Superfamily	ABC	L-alanyl-L-alanine	AA	Y-bin4
3.A.1.5.38	JNICJOJI_00211	P76128	1.5e-33	The ATP-binding Cassette (ABC) Superfamily	ABC	L-alanyl-L-alanine	AA	Y-bin4
3.A.1.5.38	JNICJOJI_00209	P77463	7.1e-43	The ATP-binding Cassette (ABC) Superfamily	ABC	L-alanyl-L-alanine	AA	Y-bin4
3.A.1.122.1	JNICJOJI_01662	P75830	1e-08	The ATP-binding Cassette (ABC) Superfamily	ABC	L-cysteine	AA	Y-bin4
3.A.1.4.1	JNICJOJI_03032	P0AD96	3.5e-11	The ATP-binding Cassette (ABC) Superfamily	ABC	L-isoleucine	AA	Y-bin4
3.A.1.4.1	JNICJOJI_02394	P22731	7.5e-45	The ATP-binding Cassette (ABC) Superfamily	ABC	L-isoleucine	AA	Y-bin4
3.A.1.4.1	JNICJOJI_01261	P0A9S7	6.5e-68	The ATP-binding Cassette (ABC) Superfamily	ABC	L-isoleucine	AA	Y-bin4
3.A.1.4.1	JNICJOJI_00849	P04816	3.3e-12	The ATP-binding Cassette (ABC) Superfamily	ABC	L-isoleucine	AA	Y-bin4
3.A.1.4.8	JNICJOJI_04775	P21175	3.6e-23	The ATP-binding Cassette (ABC) Superfamily	ABC	L-threonine	AA	Y-bin4
3.A.1.4.8	JNICJOJI_01263	P21627	1.2e-70	The ATP-binding Cassette (ABC) Superfamily	ABC	L-threonine	AA	Y-bin4
3.A.1.4.10	JNICJOJI_04204	Q8DQH8	6.7e-48	The ATP-binding Cassette (ABC) Superfamily	ABC	L-threonine	AA	Y-bin4
3.A.1.4.10	JNICJOJI_02393	Q8DQH8	1.6e-49	The ATP-binding Cassette (ABC) Superfamily	ABC	L-threonine	AA	Y-bin4
3.A.1.4.10	JNICJOJI_04248	Q8DQH7	1.9e-61	The ATP-binding Cassette (ABC) Superfamily	ABC	L-threonine	AA	Y-bin4
3.A.1.4.8	JNICJOJI_01385	P21630	1.2e-44	The ATP-binding Cassette (ABC) Superfamily	ABC	L-threonine	AA	Y-bin4
3.A.1.4.10	JNICJOJI_04245	Q8DQI0	4.7e-37	The ATP-binding Cassette (ABC) Superfamily	ABC	L-threonine	AA	Y-bin4
3.A.1.4.8	JNICJOJI_04891	P21630	3.5e-38	The ATP-binding Cassette (ABC) Superfamily	ABC	L-threonine	AA	Y-bin4
3.A.1.4.8	JNICJOJI_01260	P21630	5.6e-76	The ATP-binding Cassette (ABC) Superfamily	ABC	L-threonine	AA	Y-bin4
3.A.1.4.10	JNICJOJI_03716	Q8DQI1	1.1e-20	The ATP-binding Cassette (ABC) Superfamily	ABC	L-threonine	AA	Y-bin4
3.A.1.4.8	JNICJOJI_01262	P21628	2.4e-104	The ATP-binding Cassette (ABC) Superfamily	ABC	L-threonine	AA	Y-bin4
3.A.1.4.8	JNICJOJI_04246	P21628	2.4e-30	The ATP-binding Cassette (ABC) Superfamily	ABC	L-threonine	AA	Y-bin4
3.A.1.4.8	JNICJOJI_03576	P21630	1.8e-47	The ATP-binding Cassette (ABC) Superfamily	ABC	L-threonine	AA	Y-bin4
3.A.1.4.10	JNICJOJI_03028	Q8DQH7	9.4e-55	The ATP-binding Cassette (ABC) Superfamily	ABC	L-threonine	AA	Y-bin4
3.A.1.4.8	JNICJOJI_01387	P21628	6.4e-17	The ATP-binding Cassette (ABC) Superfamily	ABC	L-threonine	AA	Y-bin4
3.A.1.4.8	JNICJOJI_04219	P21628	6.1e-23	The ATP-binding Cassette (ABC) Superfamily	ABC	L-threonine	AA	Y-bin4
3.A.1.4.10	JNICJOJI_01384	Q8DQH8	5e-37	The ATP-binding Cassette (ABC) Superfamily	ABC	L-threonine	AA	Y-bin4
3.A.1.4.10	JNICJOJI_03712	Q8DQI0	3.9e-34	The ATP-binding Cassette (ABC) Superfamily	ABC	L-threonine	AA	Y-bin4
3.A.1.3.12	JNICJOJI_04346	P73544	1e-28	The ATP-binding Cassette (ABC) Superfamily	ABC	lysine	AA	Y-bin4
3.A.1.3.27	JNICJOJI_05020	Q8RCC4	1.5e-15	The ATP-binding Cassette (ABC) Superfamily	ABC	lysine	AA	Y-bin4
3.A.1.3.23	JNICJOJI_04057	Q9HU31	1.4e-61	The ATP-binding Cassette (ABC) Superfamily	ABC	lysine	AA	Y-bin4
3.A.1.3.23	JNICJOJI_04055	Q9HU29	2.3e-46	The ATP-binding Cassette (ABC) Superfamily	ABC	lysine	AA	Y-bin4
3.A.1.3.17	JNICJOJI_03189	Q8YSA2	7.2e-32	The ATP-binding Cassette (ABC) Superfamily	ABC	lysine	AA	Y-bin4
3.A.1.3.17	JNICJOJI_05022	Q8YSA2	7.5e-36	The ATP-binding Cassette (ABC) Superfamily	ABC	lysine	AA	Y-bin4
3.A.1.5.20	JNICJOJI_00484	P42062	1.2e-57	The ATP-binding Cassette (ABC) Superfamily	ABC	oligopeptide	AA	Y-bin4
3.A.1.5.20	JNICJOJI_00482	P42065	1.9e-109	The ATP-binding Cassette (ABC) Superfamily	ABC	oligopeptide	AA	Y-bin4
3.A.1.5.20	JNICJOJI_00485	P42063	9.2e-52	The ATP-binding Cassette (ABC) Superfamily	ABC	oligopeptide	AA	Y-bin4
3.A.1.5.34	JNICJOJI_04369	O86575	1.7e-75	The ATP-binding Cassette (ABC) Superfamily	ABC	oligopeptide	AA	Y-bin4
3.A.1.5.34	JNICJOJI_00208	O86574	2.5e-62	The ATP-binding Cassette (ABC) Superfamily	ABC	oligopeptide	AA	Y-bin4
3.A.1.5.37	JNICJOJI_04368	B1W1L9	7.2e-79	The ATP-binding Cassette (ABC) Superfamily	ABC	oligopeptide	AA	Y-bin4
2.A.21.9.2	JNICJOJI_02386	Q93N33	1.3e-90	The Solute:Sodium Symporter (SSS) Family	SSS	proline	AA	Y-bin4
2.A.21.9.2	JNICJOJI_00776	Q93N33	2.8e-52	The Solute:Sodium Symporter (SSS) Family	SSS	proline	AA	Y-bin4
2.A.21.9.2	JNICJOJI_00655	Q93N33	1.7e-207	The Solute:Sodium Symporter (SSS) Family	SSS	proline	AA	Y-bin4
2.A.21.9.2	JNICJOJI_00936	Q93N33	2.9e-26	The Solute:Sodium Symporter (SSS) Family	SSS	proline	AA	Y-bin4
2.A.21.9.2	JNICJOJI_03571	Q93N33	3.6e-13	The Solute:Sodium Symporter (SSS) Family	SSS	proline	AA	Y-bin4
2.A.21.9.2	JNICJOJI_02302	Q93N33	7.7e-18	The Solute:Sodium Symporter (SSS) Family	SSS	proline	AA	Y-bin4
3.A.1.5.39	JNICJOJI_02197	W0WMS8	1.5e-54	The ATP-binding Cassette (ABC) Superfamily	ABC	tripeptide	AA	Y-bin4
3.A.1.5.39	JNICJOJI_04366	W0WN20	3e-53	The ATP-binding Cassette (ABC) Superfamily	ABC	tripeptide	AA	Y-bin4
3.A.1.5.39	JNICJOJI_00610	W0WMS8	4.4e-45	The ATP-binding Cassette (ABC) Superfamily	ABC	tripeptide	AA	Y-bin4
3.A.1.5.39	JNICJOJI_00609	W0WN20	1.7e-51	The ATP-binding Cassette (ABC) Superfamily	ABC	tripeptide	AA	Y-bin4
3.A.1.1.49	JNICJOJI_03872	O30491	4.4e-16	The ATP-binding Cassette (ABC) Superfamily	ABC	D-mannitol	carbohydrate-product	Y-bin4
3.A.1.1.49	JNICJOJI_01489	O30493	3.4e-38	The ATP-binding Cassette (ABC) Superfamily	ABC	D-mannitol	carbohydrate-product	Y-bin4
3.A.1.1.49	JNICJOJI_03874	O30493	1.2e-37	The ATP-binding Cassette (ABC) Superfamily	ABC	D-mannitol	carbohydrate-product	Y-bin4
3.A.1.1.49	JNICJOJI_02741	O30493	2.6e-41	The ATP-binding Cassette (ABC) Superfamily	ABC	D-mannitol	carbohydrate-product	Y-bin4
4.A.2.1.17	JNICJOJI_02989	Q9HY55	2.1e-32	The PTS Fructose-Mannitol (Fru) Family	Fru	fructose	carbohydrate-product	Y-bin4
4.A.2.1.20	JNICJOJI_05110	Q3K0G6	3e-19	The PTS Fructose-Mannitol (Fru) Family	Fru	fructose	carbohydrate-product	Y-bin4
3.A.1.1.30	JNICJOJI_02163	Q88P37	6.6e-92	The ATP-binding Cassette (ABC) Superfamily	ABC	glucose	carbohydrate-product	Y-bin4
3.A.1.1.30	JNICJOJI_01973	Q88P38	7.3e-60	The ATP-binding Cassette (ABC) Superfamily	ABC	glucose	carbohydrate-product	Y-bin4
3.A.1.1.30	JNICJOJI_01971	Q88P36	1.2e-72	The ATP-binding Cassette (ABC) Superfamily	ABC	glucose	carbohydrate-product	Y-bin4
3.A.1.1.30	JNICJOJI_01972	Q88P37	6.8e-68	The ATP-binding Cassette (ABC) Superfamily	ABC	glucose	carbohydrate-product	Y-bin4
3.A.1.1.30	JNICJOJI_02162	Q88P38	1.6e-94	The ATP-binding Cassette (ABC) Superfamily	ABC	glucose	carbohydrate-product	Y-bin4
3.A.1.1.30	JNICJOJI_02165	Q88P35	1.4e-99	The ATP-binding Cassette (ABC) Superfamily	ABC	glucose	carbohydrate-product	Y-bin4
3.A.1.1.30	JNICJOJI_03502	Q88P36	1.2e-40	The ATP-binding Cassette (ABC) Superfamily	ABC	glucose	carbohydrate-product	Y-bin4
3.A.1.1.30	JNICJOJI_02164	Q88P36	4.9e-87	The ATP-binding Cassette (ABC) Superfamily	ABC	glucose	carbohydrate-product	Y-bin4
3.A.1.1.30	JNICJOJI_01970	Q88P35	2.4e-91	The ATP-binding Cassette (ABC) Superfamily	ABC	glucose	carbohydrate-product	Y-bin4
3.A.1.2.29	JNICJOJI_02696	Q3MB44	1.2e-80	The ATP-binding Cassette (ABC) Superfamily	ABC	keto-D-fructose	carbohydrate-product	Y-bin4
2.A.66.4.1	JNICJOJI_01541	P37169	1.6e-64	The Multidrug/Oligosaccharidyl-lipid/Polysaccharide (MOP) Flippase Superfamily	MOP	keto-D-fructose 6-phosphate	carbohydrate-product	Y-bin4
3.A.1.2.20	JNICJOJI_03256	G4FGN5	3.1e-29	The ATP-binding Cassette (ABC) Superfamily	ABC	xylose	carbohydrate-product	Y-bin4
3.A.1.2.18	JNICJOJI_02953	Q9WXW9	4.1e-21	The ATP-binding Cassette (ABC) Superfamily	ABC	xylose	carbohydrate-product	Y-bin4
3.A.1.2.18	JNICJOJI_03348	Q9WXW9	1.1e-20	The ATP-binding Cassette (ABC) Superfamily	ABC	xylose	carbohydrate-product	Y-bin4
3.A.1.2.18	JNICJOJI_02951	Q9WXW7	3.1e-34	The ATP-binding Cassette (ABC) Superfamily	ABC	xylose	carbohydrate-product	Y-bin4
3.A.1.2.18	JNICJOJI_02950	Q9WXX0	1.6e-101	The ATP-binding Cassette (ABC) Superfamily	ABC	xylose	carbohydrate-product	Y-bin4
3.A.1.2.18	JNICJOJI_00569	Q9WXX0	2.7e-66	The ATP-binding Cassette (ABC) Superfamily	ABC	xylose	carbohydrate-product	Y-bin4
1.B.9.1.5	JNICJOJI_00525	CAE32290.1	4.5e-14	The FadL Outer Membrane Protein (FadL) Family	FadL	fatty acid	Fatty acid	Y-bin4
2.A.6.7.7	JNICJOJI_05126	F4LLK3	2.1e-09	The Resistance-Nodulation-Cell Division (RND) Superfamily	RND	lipid	Fatty acid	Y-bin4
2.A.56.1.18	JNICJOJI_02498	A8LI82	2e-70	The Tripartite ATP-independent Periplasmic Transporter (TRAP-T) Family	TRAP-T	2-oxoglutarate(2-)	OM-energy	Y-bin4
2.A.56.1.17	JNICJOJI_00235	L0GD92	3.8e-40	The Tripartite ATP-independent Periplasmic Transporter (TRAP-T) Family	TRAP-T	2-oxoglutarate(2-)	OM-energy	Y-bin4
2.A.56.1.18	JNICJOJI_04804	A8LI82	1.2e-68	The Tripartite ATP-independent Periplasmic Transporter (TRAP-T) Family	TRAP-T	2-oxoglutarate(2-)	OM-energy	Y-bin4
2.A.56.1.17	JNICJOJI_03613	L0GG09	7.4e-84	The Tripartite ATP-independent Periplasmic Transporter (TRAP-T) Family	TRAP-T	2-oxoglutarate(2-)	OM-energy	Y-bin4
2.A.56.1.18	JNICJOJI_01956	A8LI82	1.6e-74	The Tripartite ATP-independent Periplasmic Transporter (TRAP-T) Family	TRAP-T	2-oxoglutarate(2-)	OM-energy	Y-bin4
2.A.56.1.17	JNICJOJI_02499	L0GD92	2.4e-29	The Tripartite ATP-independent Periplasmic Transporter (TRAP-T) Family	TRAP-T	2-oxoglutarate(2-)	OM-energy	Y-bin4
2.A.56.1.17	JNICJOJI_03137	L0GD92	6.9e-11	The Tripartite ATP-independent Periplasmic Transporter (TRAP-T) Family	TRAP-T	2-oxoglutarate(2-)	OM-energy	Y-bin4
3.A.1.120.5	JNICJOJI_01212	Q2PGB8	3.1e-157	The ATP-binding Cassette (ABC) Superfamily	ABC	acetate	OM-energy	Y-bin4
2.A.102.4.13	JNICJOJI_04042	Q8EH96	1.6e-26	The 4-Toluene Sulfonate Uptake Permease (TSUP) Family	TSUP	acetate	OM-energy	Y-bin4
3.A.1.1.35	JNICJOJI_00306	G3LHZ1	1.4e-112	The ATP-binding Cassette (ABC) Superfamily	ABC	glycerol	OM-energy	Y-bin4
3.A.1.1.35	JNICJOJI_02739	G3LHZ3	2.1e-17	The ATP-binding Cassette (ABC) Superfamily	ABC	glycerol	OM-energy	Y-bin4
3.A.1.1.35	JNICJOJI_00303	G3LHY8	1.8e-91	The ATP-binding Cassette (ABC) Superfamily	ABC	glycerol	OM-energy	Y-bin4
3.A.1.1.35	JNICJOJI_00304	G3LHY9	1.4e-126	The ATP-binding Cassette (ABC) Superfamily	ABC	glycerol	OM-energy	Y-bin4
3.A.1.1.35	JNICJOJI_00302	G3LHZ3	2.9e-208	The ATP-binding Cassette (ABC) Superfamily	ABC	glycerol	OM-energy	Y-bin4
3.A.1.1.35	JNICJOJI_00305	G3LHZ0	6.9e-118	The ATP-binding Cassette (ABC) Superfamily	ABC	glycerol	OM-energy	Y-bin4
2.A.1.11.3	JNICJOJI_00876	P37662	5.8e-11	The Major Facilitator Superfamily (MFS)	MFS	pyruvate	OM-energy	Y-bin4
3.A.1.7.6	JNICJOJI_00963	AAZ57802	5.9e-22	The ATP-binding Cassette (ABC) Superfamily	ABC	triphosphate(5-)	OM-energy	Y-bin4
3.A.1.7.6	JNICJOJI_00964	AAZ57801	1.2e-79	The ATP-binding Cassette (ABC) Superfamily	ABC	triphosphate(5-)	OM-energy	Y-bin4
3.A.1.3.15	LNFHIHNI_01827	P54537	1.5e-73	The ATP-binding Cassette (ABC) Superfamily	ABC	arginine	AA	Y-bin5
2.A.7.3.58	LNFHIHNI_03644	Q31PG5	4.6e-08	The Drug/Metabolite Transporter (DMT) Superfamily	DMT	glutamate(2-)	AA	Y-bin5
3.A.1.3.7	LNFHIHNI_02811	Q52663	1.6e-105	The ATP-binding Cassette (ABC) Superfamily	ABC	glutamate(2-)	AA	Y-bin5
3.A.1.4.2	LNFHIHNI_00515	P74318	1.3e-43	The ATP-binding Cassette (ABC) Superfamily	ABC	glycine	AA	Y-bin5
3.A.1.4.2	LNFHIHNI_00509	Q55387	8e-32	The ATP-binding Cassette (ABC) Superfamily	ABC	glycine	AA	Y-bin5
2.A.76.1.1	LNFHIHNI_01138	P0AG34	2.7e-23	The Resistance to Homoserine/Threonine (RhtB) Family	RhtB	homoserine	AA	Y-bin5
2.A.76.1.10	LNFHIHNI_02398	G8WDN4	5.7e-26	The Resistance to Homoserine/Threonine (RhtB) Family	RhtB	homoserine	AA	Y-bin5
3.A.1.5.38	LNFHIHNI_01493	P76128	4.3e-41	The ATP-binding Cassette (ABC) Superfamily	ABC	L-alanyl-L-alanine	AA	Y-bin5
3.A.1.5.38	LNFHIHNI_01499	P77308	1.8e-51	The ATP-binding Cassette (ABC) Superfamily	ABC	L-alanyl-L-alanine	AA	Y-bin5
3.A.1.122.1	LNFHIHNI_02347	P75831	2.4e-28	The ATP-binding Cassette (ABC) Superfamily	ABC	L-cysteine	AA	Y-bin5
3.A.1.4.8	LNFHIHNI_03306	P21175	4.2e-20	The ATP-binding Cassette (ABC) Superfamily	ABC	L-threonine	AA	Y-bin5
3.A.1.3.26	LNFHIHNI_03736	P45768	9.2e-59	The ATP-binding Cassette (ABC) Superfamily	ABC	L-threonine	AA	Y-bin5
3.A.1.4.10	LNFHIHNI_03413	Q8DQH7	1.9e-47	The ATP-binding Cassette (ABC) Superfamily	ABC	L-threonine	AA	Y-bin5
3.A.1.4.10	LNFHIHNI_01664	Q8DQH7	9.1e-51	The ATP-binding Cassette (ABC) Superfamily	ABC	L-threonine	AA	Y-bin5
3.A.1.4.8	LNFHIHNI_03310	P21630	4.8e-61	The ATP-binding Cassette (ABC) Superfamily	ABC	L-threonine	AA	Y-bin5
3.A.1.3.26	LNFHIHNI_03735	P45767	3.1e-52	The ATP-binding Cassette (ABC) Superfamily	ABC	L-threonine	AA	Y-bin5
3.A.1.4.8	LNFHIHNI_01740	P21630	1.5e-41	The ATP-binding Cassette (ABC) Superfamily	ABC	L-threonine	AA	Y-bin5
3.A.1.4.10	LNFHIHNI_01671	Q8DQH8	6.4e-57	The ATP-binding Cassette (ABC) Superfamily	ABC	L-threonine	AA	Y-bin5
3.A.1.4.8	LNFHIHNI_03412	P21629	1.5e-47	The ATP-binding Cassette (ABC) Superfamily	ABC	L-threonine	AA	Y-bin5
2.A.95.1.4	LNFHIHNI_00079	Q8J305	8.4e-25	The 6 TMS Neutral Amino Acid Transporter (NAAT) Family	NAAT	L-threonine	AA	Y-bin5
3.A.1.4.8	LNFHIHNI_01666	P21628	3.4e-21	The ATP-binding Cassette (ABC) Superfamily	ABC	L-threonine	AA	Y-bin5
3.A.1.3.26	LNFHIHNI_03734	P45766	1.4e-61	The ATP-binding Cassette (ABC) Superfamily	ABC	L-threonine	AA	Y-bin5
3.A.1.3.23	LNFHIHNI_01747	Q9HU31	1e-09	The ATP-binding Cassette (ABC) Superfamily	ABC	lysine	AA	Y-bin5
3.A.1.3.12	LNFHIHNI_01825	P73544	1.8e-20	The ATP-binding Cassette (ABC) Superfamily	ABC	lysine	AA	Y-bin5
3.A.1.3.1	LNFHIHNI_01275	P0A2I7	2.8e-28	The ATP-binding Cassette (ABC) Superfamily	ABC	lysine	AA	Y-bin5
3.A.1.3.23	LNFHIHNI_01279	Q9HU32	5.9e-84	The ATP-binding Cassette (ABC) Superfamily	ABC	lysine	AA	Y-bin5
3.A.1.3.17	LNFHIHNI_01748	Q8YSA2	7.1e-24	The ATP-binding Cassette (ABC) Superfamily	ABC	lysine	AA	Y-bin5
3.A.1.5.20	LNFHIHNI_02555	P42062	5.1e-28	The ATP-binding Cassette (ABC) Superfamily	ABC	oligopeptide	AA	Y-bin5
3.A.1.5.20	LNFHIHNI_03231	P42062	5.5e-58	The ATP-binding Cassette (ABC) Superfamily	ABC	oligopeptide	AA	Y-bin5
3.A.1.5.20	LNFHIHNI_03230	P42063	2.1e-49	The ATP-binding Cassette (ABC) Superfamily	ABC	oligopeptide	AA	Y-bin5
3.A.1.5.20	LNFHIHNI_03321	P42063	2.1e-29	The ATP-binding Cassette (ABC) Superfamily	ABC	oligopeptide	AA	Y-bin5
3.A.1.5.20	LNFHIHNI_04806	P42063	2.1e-45	The ATP-binding Cassette (ABC) Superfamily	ABC	oligopeptide	AA	Y-bin5
3.A.1.5.20	LNFHIHNI_04158	P42065	5e-77	The ATP-binding Cassette (ABC) Superfamily	ABC	oligopeptide	AA	Y-bin5
3.A.1.5.20	LNFHIHNI_03232	P42061	4.5e-20	The ATP-binding Cassette (ABC) Superfamily	ABC	oligopeptide	AA	Y-bin5
3.A.1.5.20	LNFHIHNI_01498	P42063	4.5e-48	The ATP-binding Cassette (ABC) Superfamily	ABC	oligopeptide	AA	Y-bin5
3.A.1.5.20	LNFHIHNI_04720	P42062	7e-52	The ATP-binding Cassette (ABC) Superfamily	ABC	oligopeptide	AA	Y-bin5
3.A.1.5.37	LNFHIHNI_04159	B1W1L9	3.1e-86	The ATP-binding Cassette (ABC) Superfamily	ABC	oligopeptide	AA	Y-bin5
3.A.1.5.37	LNFHIHNI_00839	B1W1L9	4.2e-87	The ATP-binding Cassette (ABC) Superfamily	ABC	oligopeptide	AA	Y-bin5
3.A.1.5.37	LNFHIHNI_03320	B1W1L9	1.5e-84	The ATP-binding Cassette (ABC) Superfamily	ABC	oligopeptide	AA	Y-bin5
2.A.21.9.2	LNFHIHNI_03822	Q93N33	4.5e-71	The Solute:Sodium Symporter (SSS) Family	SSS	proline	AA	Y-bin5
2.A.21.9.2	LNFHIHNI_03021	Q93N33	2.1e-13	The Solute:Sodium Symporter (SSS) Family	SSS	proline	AA	Y-bin5
2.A.21.9.2	LNFHIHNI_01673	Q93N33	2.9e-15	The Solute:Sodium Symporter (SSS) Family	SSS	proline	AA	Y-bin5
2.A.21.9.2	LNFHIHNI_00474	Q93N33	2.2e-11	The Solute:Sodium Symporter (SSS) Family	SSS	proline	AA	Y-bin5
2.A.21.9.2	LNFHIHNI_03405	Q93N33	9.4e-105	The Solute:Sodium Symporter (SSS) Family	SSS	proline	AA	Y-bin5
2.A.21.9.2	LNFHIHNI_05008	Q93N33	5.3e-77	The Solute:Sodium Symporter (SSS) Family	SSS	proline	AA	Y-bin5
2.A.21.9.2	LNFHIHNI_04850	Q93N33	3e-15	The Solute:Sodium Symporter (SSS) Family	SSS	proline	AA	Y-bin5
3.A.1.5.39	LNFHIHNI_00760	W0WMS8	2.9e-49	The ATP-binding Cassette (ABC) Superfamily	ABC	tripeptide	AA	Y-bin5
3.A.1.5.39	LNFHIHNI_04804	W0WQF0	2.7e-19	The ATP-binding Cassette (ABC) Superfamily	ABC	tripeptide	AA	Y-bin5
3.A.1.5.39	LNFHIHNI_03322	W0WN20	3.7e-59	The ATP-binding Cassette (ABC) Superfamily	ABC	tripeptide	AA	Y-bin5
3.A.1.5.39	LNFHIHNI_04719	W0WMS8	3.7e-45	The ATP-binding Cassette (ABC) Superfamily	ABC	tripeptide	AA	Y-bin5
3.A.1.5.39	LNFHIHNI_00836	W0WMS8	5.9e-49	The ATP-binding Cassette (ABC) Superfamily	ABC	tripeptide	AA	Y-bin5
3.A.1.5.39	LNFHIHNI_00835	W0WN20	1.9e-50	The ATP-binding Cassette (ABC) Superfamily	ABC	tripeptide	AA	Y-bin5
4.A.2.1.16	LNFHIHNI_02955	Q9RMF5	9.1e-16	The PTS Fructose-Mannitol (Fru) Family	Fru	fructose	carbohydrate-product	Y-bin5
3.A.1.1.30	LNFHIHNI_04644	Q88P35	1e-97	The ATP-binding Cassette (ABC) Superfamily	ABC	glucose	carbohydrate-product	Y-bin5
3.A.1.1.30	LNFHIHNI_04645	Q88P36	1.9e-94	The ATP-binding Cassette (ABC) Superfamily	ABC	glucose	carbohydrate-product	Y-bin5
3.A.1.1.30	LNFHIHNI_04647	Q88P38	2.4e-111	The ATP-binding Cassette (ABC) Superfamily	ABC	glucose	carbohydrate-product	Y-bin5
3.A.1.1.30	LNFHIHNI_04646	Q88P37	6.9e-97	The ATP-binding Cassette (ABC) Superfamily	ABC	glucose	carbohydrate-product	Y-bin5
3.A.1.2.29	LNFHIHNI_00827	Q3MB44	2.4e-110	The ATP-binding Cassette (ABC) Superfamily	ABC	keto-D-fructose	carbohydrate-product	Y-bin5
2.A.66.4.1	LNFHIHNI_03611	P37169	1.1e-52	The Multidrug/Oligosaccharidyl-lipid/Polysaccharide (MOP) Flippase Superfamily	MOP	keto-D-fructose 6-phosphate	carbohydrate-product	Y-bin5
3.A.1.2.20	LNFHIHNI_00322	G4FGN3	5.6e-123	The ATP-binding Cassette (ABC) Superfamily	ABC	xylose	carbohydrate-product	Y-bin5
3.A.1.2.20	LNFHIHNI_00456	G4FGN5	4.3e-31	The ATP-binding Cassette (ABC) Superfamily	ABC	xylose	carbohydrate-product	Y-bin5
3.A.1.2.18	LNFHIHNI_04713	Q9WXW9	1.8e-20	The ATP-binding Cassette (ABC) Superfamily	ABC	xylose	carbohydrate-product	Y-bin5
2.A.118.1.4	LNFHIHNI_05012	C9NXL0	8.4e-60	The Basic Amino Acid Antiporter (ArcD) Family	ArcD	fatty acid	Fatty acid	Y-bin5
2.A.56.1.18	LNFHIHNI_00344	A8LI82	3.4e-93	The Tripartite ATP-independent Periplasmic Transporter (TRAP-T) Family	TRAP-T	2-oxoglutarate(2-)	OM-energy	Y-bin5
2.A.56.1.18	LNFHIHNI_03056	A8LI82	5.3e-65	The Tripartite ATP-independent Periplasmic Transporter (TRAP-T) Family	TRAP-T	2-oxoglutarate(2-)	OM-energy	Y-bin5
2.A.56.1.17	LNFHIHNI_03785	L0GD92	3.3e-11	The Tripartite ATP-independent Periplasmic Transporter (TRAP-T) Family	TRAP-T	2-oxoglutarate(2-)	OM-energy	Y-bin5
2.A.56.1.17	LNFHIHNI_04580	L0GG09	7.3e-70	The Tripartite ATP-independent Periplasmic Transporter (TRAP-T) Family	TRAP-T	2-oxoglutarate(2-)	OM-energy	Y-bin5
2.A.56.1.18	LNFHIHNI_03776	A8LI82	9.4e-78	The Tripartite ATP-independent Periplasmic Transporter (TRAP-T) Family	TRAP-T	2-oxoglutarate(2-)	OM-energy	Y-bin5
2.A.56.1.18	LNFHIHNI_02323	A8LI82	1.6e-62	The Tripartite ATP-independent Periplasmic Transporter (TRAP-T) Family	TRAP-T	2-oxoglutarate(2-)	OM-energy	Y-bin5
2.A.56.1.17	LNFHIHNI_04054	L0GD92	5e-13	The Tripartite ATP-independent Periplasmic Transporter (TRAP-T) Family	TRAP-T	2-oxoglutarate(2-)	OM-energy	Y-bin5
2.A.56.1.18	LNFHIHNI_04053	A8LI82	1.7e-84	The Tripartite ATP-independent Periplasmic Transporter (TRAP-T) Family	TRAP-T	2-oxoglutarate(2-)	OM-energy	Y-bin5
2.A.56.1.17	LNFHIHNI_02322	L0GD92	8.9e-13	The Tripartite ATP-independent Periplasmic Transporter (TRAP-T) Family	TRAP-T	2-oxoglutarate(2-)	OM-energy	Y-bin5
2.A.56.1.18	LNFHIHNI_00296	A8LI82	1.7e-68	The Tripartite ATP-independent Periplasmic Transporter (TRAP-T) Family	TRAP-T	2-oxoglutarate(2-)	OM-energy	Y-bin5
2.A.56.1.17	LNFHIHNI_00343	L0GD92	9.5e-34	The Tripartite ATP-independent Periplasmic Transporter (TRAP-T) Family	TRAP-T	2-oxoglutarate(2-)	OM-energy	Y-bin5
3.A.1.120.5	LNFHIHNI_00251	Q2PGB8	5.5e-133	The ATP-binding Cassette (ABC) Superfamily	ABC	acetate	OM-energy	Y-bin5
2.A.21.7.4	LNFHIHNI_05229	D5AU53	1.6e-36	The Solute:Sodium Symporter (SSS) Family	SSS	acetate	OM-energy	Y-bin5
2.A.102.4.13	LNFHIHNI_04214	Q8EH96	7.4e-37	The 4-Toluene Sulfonate Uptake Permease (TSUP) Family	TSUP	acetate	OM-energy	Y-bin5
3.A.1.1.35	LNFHIHNI_01214	G3LHZ1	3.9e-121	The ATP-binding Cassette (ABC) Superfamily	ABC	glycerol	OM-energy	Y-bin5
3.A.1.1.35	LNFHIHNI_02481	G3LHZ3	6.8e-08	The ATP-binding Cassette (ABC) Superfamily	ABC	glycerol	OM-energy	Y-bin5
3.A.1.1.35	LNFHIHNI_01212	G3LHY9	1.5e-133	The ATP-binding Cassette (ABC) Superfamily	ABC	glycerol	OM-energy	Y-bin5
3.A.1.1.35	LNFHIHNI_01216	G3LHZ3	4e-266	The ATP-binding Cassette (ABC) Superfamily	ABC	glycerol	OM-energy	Y-bin5
3.A.1.1.35	LNFHIHNI_01211	G3LHY8	5.8e-122	The ATP-binding Cassette (ABC) Superfamily	ABC	glycerol	OM-energy	Y-bin5
3.A.1.1.35	LNFHIHNI_01213	G3LHZ0	1.8e-129	The ATP-binding Cassette (ABC) Superfamily	ABC	glycerol	OM-energy	Y-bin5
2.A.69.3.2	LNFHIHNI_04425	E0SFK1	4.4e-25	The Auxin Efflux Carrier (AEC) Family	AEC	malate(2-)	OM-energy	Y-bin5
2.A.53.3.11	LNFHIHNI_01409	P0AFR2	1.1e-50	The Sulfate Permease (SulP) Family	SulP	succinate(2-)	OM-energy	Y-bin5
3.D.10.1.4	LNFHIHNI_04983	F9VN10	6.9e-52	The Prokaryotic Succinate Dehydrogenase (SDH) Family	SDH	succinate(2-)	OM-energy	Y-bin5
3.D.10.1.4	LNFHIHNI_03082	F9VN10	1.8e-24	The Prokaryotic Succinate Dehydrogenase (SDH) Family	SDH	succinate(2-)	OM-energy	Y-bin5
3.A.1.7.6	LNFHIHNI_00494	AAZ57802	2.7e-28	The ATP-binding Cassette (ABC) Superfamily	ABC	triphosphate(5-)	OM-energy	Y-bin5
3.A.1.7.6	LNFHIHNI_00495	AAZ57803	1.9e-30	The ATP-binding Cassette (ABC) Superfamily	ABC	triphosphate(5-)	OM-energy	Y-bin5
3.A.1.122.1	PKKEJLFM_01168	P75830	1.3e-09	The ATP-binding Cassette (ABC) Superfamily	ABC	L-cysteine	AA	Y-bin6
3.A.1.122.1	PKKEJLFM_00918	P75831	2.6e-10	The ATP-binding Cassette (ABC) Superfamily	ABC	L-cysteine	AA	Y-bin6
3.A.1.5.20	PKKEJLFM_00251	P42065	2.3e-88	The ATP-binding Cassette (ABC) Superfamily	ABC	oligopeptide	AA	Y-bin6
3.A.1.5.20	PKKEJLFM_00408	P42065	8.1e-76	The ATP-binding Cassette (ABC) Superfamily	ABC	oligopeptide	AA	Y-bin6
2.A.21.2.4	PKKEJLFM_02651	J7JIE8	1.1e-63	The Solute:Sodium Symporter (SSS) Family	SSS	proline	AA	Y-bin6
3.A.1.5.39	PKKEJLFM_00254	W0WN20	5.1e-32	The ATP-binding Cassette (ABC) Superfamily	ABC	tripeptide	AA	Y-bin6
4.A.2.1.4	PKKEJLFM_00733	P71012	2.1e-25	The PTS Fructose-Mannitol (Fru) Family	Fru	fructose	carbohydrate-product	Y-bin6
4.A.2.1.17	PKKEJLFM_01209	Q9HY55	2.5e-31	The PTS Fructose-Mannitol (Fru) Family	Fru	fructose	carbohydrate-product	Y-bin6
4.A.2.1.4	PKKEJLFM_01716	P71012	1.3e-17	The PTS Fructose-Mannitol (Fru) Family	Fru	fructose	carbohydrate-product	Y-bin6
2.A.66.4.5	PKKEJLFM_02015	D0WY71	4.9e-45	The Multidrug/Oligosaccharidyl-lipid/Polysaccharide (MOP) Flippase Superfamily	MOP	keto-D-fructose 6-phosphate	carbohydrate-product	Y-bin6
3.A.1.2.20	PKKEJLFM_00270	G4FGN4	4.5e-47	The ATP-binding Cassette (ABC) Superfamily	ABC	xylose	carbohydrate-product	Y-bin6
3.A.1.2.20	PKKEJLFM_00269	G4FGN5	2.3e-27	The ATP-binding Cassette (ABC) Superfamily	ABC	xylose	carbohydrate-product	Y-bin6
3.A.1.2.20	PKKEJLFM_00268	G4FGN3	1.2e-99	The ATP-binding Cassette (ABC) Superfamily	ABC	xylose	carbohydrate-product	Y-bin6
3.A.1.120.5	PKKEJLFM_00240	Q2PGB8	9.4e-72	The ATP-binding Cassette (ABC) Superfamily	ABC	acetate	OM-energy	Y-bin6
3.D.10.1.1	PKKEJLFM_02574	Q65GF4	8.1e-175	The Prokaryotic Succinate Dehydrogenase (SDH) Family	SDH	succinate(2-)	OM-energy	Y-bin6
3.D.10.1.1	PKKEJLFM_02575	Q65GF3	6.9e-25	The Prokaryotic Succinate Dehydrogenase (SDH) Family	SDH	succinate(2-)	OM-energy	Y-bin6
3.D.10.1.1	PKKEJLFM_02573	Q65GF5	2.7e-74	The Prokaryotic Succinate Dehydrogenase (SDH) Family	SDH	succinate(2-)	OM-energy	Y-bin6
3.A.1.7.6	PKKEJLFM_00153	AAZ57802	3.7e-16	The ATP-binding Cassette (ABC) Superfamily	ABC	triphosphate(5-)	OM-energy	Y-bin6
3.A.1.7.6	PKKEJLFM_00154	AAZ57803	6.6e-21	The ATP-binding Cassette (ABC) Superfamily	ABC	triphosphate(5-)	OM-energy	Y-bin6
Abbreviations: AA: Amino acid; FA: Fatty acid and lipid; OM-energy: Energy-generated organic matter; Carbohydrate-products: Secondary products of complex carbohydrates (Monosaccharides and derivatives)

## Sheet: Sheet2
Membrane transport genes of Synechococcus sp. XM-24 associated bacteria according to Transporter Classification Database (TCDB).
Hit.TCID	locus_tag	Protein.accession	e.value	Description	Abbreviation	Predicted substrate	Category	bin
2.A.25.1.10	CDIBEBLL_02581	P30143	5.8e-106	The Alanine or Glycine:Cation Symporter (AGCS) Family	AGCS	glycine	AA	X-bin1
2.A.15.1.9	CDIBEBLL_01924	Q6F754	1.2e-173	The Betaine/Carnitine/Choline Transporter (BCCT) Family	BCCT	glycine betaine	AA	X-bin1
2.A.76.1.1	CDIBEBLL_01054	P0AG34	2.5e-13	The Resistance to Homoserine/Threonine (RhtB) Family	RhtB	homoserine	AA	X-bin1
2.A.7.3.6	CDIBEBLL_01574	P0AA67	1.1e-59	The Drug/Metabolite Transporter (DMT) Superfamily	DMT	homoserine	AA	X-bin1
2.A.75.1.2	CDIBEBLL_03161	P11667	6.5e-30	The L-Lysine Exporter (LysE) Family	LysE	lysine	AA	X-bin1
2.A.21.9.2	CDIBEBLL_02391	Q93N33	6.2e-194	The Solute:Sodium Symporter (SSS) Family	SSS	proline	AA	X-bin1
2.A.15.1.13	CDIBEBLL_00129	AIU86122.1	5.2e-68	The Betaine/Carnitine/Choline Transporter (BCCT) Family	BCCT	proline	AA	X-bin1
2.A.21.2.5	CDIBEBLL_01158	M1TZ79	4.5e-138	The Solute:Sodium Symporter (SSS) Family	SSS	proline	AA	X-bin1
2.A.21.9.2	CDIBEBLL_01585	Q93N33	8.5e-68	The Solute:Sodium Symporter (SSS) Family	SSS	proline	AA	X-bin1
2.A.21.2.5	CDIBEBLL_00308	M1TZ79	1e-148	The Solute:Sodium Symporter (SSS) Family	SSS	proline	AA	X-bin1
2.A.21.9.2	CDIBEBLL_00404	Q93N33	2.1e-189	The Solute:Sodium Symporter (SSS) Family	SSS	proline	AA	X-bin1
3.A.1.5.39	CDIBEBLL_01374	W0WN20	1.8e-59	The ATP-binding Cassette (ABC) Superfamily	ABC	tripeptide	AA	X-bin1
4.A.2.1.27	CDIBEBLL_00630	ACN13980.1	8.7e-06	The PTS Fructose-Mannitol (Fru) Family	Fru	D-mannitol	Carbohydrate-product	X-bin1
4.A.2.1.16	CDIBEBLL_01007	Q9RMF5	3.2e-18	The PTS Fructose-Mannitol (Fru) Family	Fru	fructose	Carbohydrate-product	X-bin1
2.A.21.3.9	CDIBEBLL_02256	A8H019	4.3e-136	The Solute:Sodium Symporter (SSS) Family	SSS	galactose	Carbohydrate-product	X-bin1
2.A.1.7.2	CDIBEBLL_00389	P0C105	2.6e-134	The Major Facilitator Superfamily (MFS)	MFS	glucose	Carbohydrate-product	X-bin1
2.A.66.4.5	CDIBEBLL_03181	D0WY71	4.4e-168	The Multidrug/Oligosaccharidyl-lipid/Polysaccharide (MOP) Flippase Superfamily	MOP	keto-D-fructose 6-phosphate	Carbohydrate-product	X-bin1
1.R.1.1.1	CDIBEBLL_01968	Q9UBP0	2.8e-06	The Membrane Contact Site (MCS) Family	MCS	lipid	Fatty acid	X-bin1
2.A.102.4.13	CDIBEBLL_02291	Q8EH96	5.5e-32	The 4-Toluene Sulfonate Uptake Permease (TSUP) Family	TSUP	acetate	OM-energy	X-bin1
2.A.102.4.13	CDIBEBLL_01932	Q8EH96	4.3e-37	The 4-Toluene Sulfonate Uptake Permease (TSUP) Family	TSUP	acetate	OM-energy	X-bin1
2.A.21.7.4	CDIBEBLL_00406	D5AU53	3e-32	The Solute:Sodium Symporter (SSS) Family	SSS	acetate	OM-energy	X-bin1
2.A.102.4.13	CDIBEBLL_00663	Q8EH96	4.3e-37	The 4-Toluene Sulfonate Uptake Permease (TSUP) Family	TSUP	acetate	OM-energy	X-bin1
3.A.1.7.6	CDIBEBLL_01045	AAZ57803	9.2e-18	The ATP-binding Cassette (ABC) Superfamily	ABC	triphosphate(5-)	OM-energy	X-bin1
2.A.3.8.28	EALGPOGN_00516	K1M2K1	1.4e-56	The Amino Acid-Polyamine-Organocation (APC) Family	APC	L-threonine	AA	X-bin2
3.A.1.5.18	EALGPOGN_01477	O54584	3e-40	The ATP-binding Cassette (ABC) Superfamily	ABC	oligopeptide	AA	X-bin2
3.A.1.5.18	EALGPOGN_01543	O51308	1.4e-42	The ATP-binding Cassette (ABC) Superfamily	ABC	oligopeptide	AA	X-bin2
2.A.21.2.4	EALGPOGN_02786	J7JIE8	3e-71	The Solute:Sodium Symporter (SSS) Family	SSS	proline	AA	X-bin2
2.A.1.7.2	EALGPOGN_01815	P0C105	6.5e-60	The Major Facilitator Superfamily (MFS)	MFS	glucose	Carbohydrate-product	X-bin2
3.A.1.3.7	MMAJLNLG_03347	Q52666	3.2e-122	The ATP-binding Cassette (ABC) Superfamily	ABC	glutamate(2-)	AA	X-bin3
3.A.1.3.7	MMAJLNLG_03350	Q52663	1.1e-133	The ATP-binding Cassette (ABC) Superfamily	ABC	glutamate(2-)	AA	X-bin3
3.A.1.3.7	MMAJLNLG_03348	Q52665	1e-112	The ATP-binding Cassette (ABC) Superfamily	ABC	glutamate(2-)	AA	X-bin3
3.A.1.3.7	MMAJLNLG_03349	Q52664	4e-95	The ATP-binding Cassette (ABC) Superfamily	ABC	glutamate(2-)	AA	X-bin3
2.A.66.4.3	MMAJLNLG_02551	P0AF16	3.8e-50	The Multidrug/Oligosaccharidyl-lipid/Polysaccharide (MOP) Flippase Superfamily	MOP	glutamine	AA	X-bin3
3.A.1.4.2	MMAJLNLG_00436	P74318	1.4e-40	The ATP-binding Cassette (ABC) Superfamily	ABC	glycine	AA	X-bin3
3.A.1.4.2	MMAJLNLG_00433	Q55387	3.7e-37	The ATP-binding Cassette (ABC) Superfamily	ABC	glycine	AA	X-bin3
2.A.102.3.4	MMAJLNLG_02002	Q8EDB6	7e-10	The 4-Toluene Sulfonate Uptake Permease (TSUP) Family	TSUP	glycine	AA	X-bin3
3.A.1.4.2	MMAJLNLG_01101	P73650	1e-53	The ATP-binding Cassette (ABC) Superfamily	ABC	glycine	AA	X-bin3
3.A.1.12.2	MMAJLNLG_02339	P46920	1.6e-73	The ATP-binding Cassette (ABC) Superfamily	ABC	glycine betaine	AA	X-bin3
3.A.1.12.9	MMAJLNLG_03112	Q8U4S5	4.2e-85	The ATP-binding Cassette (ABC) Superfamily	ABC	glycine betaine	AA	X-bin3
2.A.76.1.10	MMAJLNLG_02679	G8WDN4	1.5e-21	The Resistance to Homoserine/Threonine (RhtB) Family	RhtB	homoserine	AA	X-bin3
2.A.76.1.1	MMAJLNLG_02784	P0AG34	9.7e-21	The Resistance to Homoserine/Threonine (RhtB) Family	RhtB	homoserine	AA	X-bin3
2.A.76.1.1	MMAJLNLG_01167	P0AG34	5.2e-19	The Resistance to Homoserine/Threonine (RhtB) Family	RhtB	homoserine	AA	X-bin3
2.A.76.1.1	MMAJLNLG_03860	P0AG34	1.5e-07	The Resistance to Homoserine/Threonine (RhtB) Family	RhtB	homoserine	AA	X-bin3
3.A.1.122.1	MMAJLNLG_03599	P75831	2.1e-09	The ATP-binding Cassette (ABC) Superfamily	ABC	L-cysteine	AA	X-bin3
3.A.1.4.1	MMAJLNLG_02327	P0AD96	5.3e-15	The ATP-binding Cassette (ABC) Superfamily	ABC	L-isoleucine	AA	X-bin3
3.A.1.3.26	MMAJLNLG_00950	P45769	1.2e-83	The ATP-binding Cassette (ABC) Superfamily	ABC	L-threonine	AA	X-bin3
3.A.1.4.10	MMAJLNLG_02360	Q8DQH7	5e-66	The ATP-binding Cassette (ABC) Superfamily	ABC	L-threonine	AA	X-bin3
3.A.1.4.8	MMAJLNLG_02873	P21629	7.8e-49	The ATP-binding Cassette (ABC) Superfamily	ABC	L-threonine	AA	X-bin3
3.A.1.4.10	MMAJLNLG_00730	Q8DQH8	7.1e-56	The ATP-binding Cassette (ABC) Superfamily	ABC	L-threonine	AA	X-bin3
2.A.95.1.4	MMAJLNLG_00581	Q8J305	1.3e-25	The 6 TMS Neutral Amino Acid Transporter (NAAT) Family	NAAT	L-threonine	AA	X-bin3
3.A.1.4.10	MMAJLNLG_02874	Q8DQH7	9.5e-47	The ATP-binding Cassette (ABC) Superfamily	ABC	L-threonine	AA	X-bin3
3.A.1.3.26	MMAJLNLG_03243	P45769	1.9e-87	The ATP-binding Cassette (ABC) Superfamily	ABC	L-threonine	AA	X-bin3
3.A.1.4.8	MMAJLNLG_02362	P21628	6.4e-27	The ATP-binding Cassette (ABC) Superfamily	ABC	L-threonine	AA	X-bin3
3.A.1.4.8	MMAJLNLG_02331	P21630	2.8e-58	The ATP-binding Cassette (ABC) Superfamily	ABC	L-threonine	AA	X-bin3
3.A.1.3.12	MMAJLNLG_00951	P73544	3.3e-39	The ATP-binding Cassette (ABC) Superfamily	ABC	lysine	AA	X-bin3
3.A.1.3.17	MMAJLNLG_03240	Q8YSA2	3.8e-23	The ATP-binding Cassette (ABC) Superfamily	ABC	lysine	AA	X-bin3
3.A.1.3.1	MMAJLNLG_01584	P0A2I7	1.1e-24	The ATP-binding Cassette (ABC) Superfamily	ABC	lysine	AA	X-bin3
3.A.1.3.23	MMAJLNLG_01587	Q9HU32	3.2e-82	The ATP-binding Cassette (ABC) Superfamily	ABC	lysine	AA	X-bin3
3.A.1.3.17	MMAJLNLG_03056	Q8YSA2	5.7e-24	The ATP-binding Cassette (ABC) Superfamily	ABC	lysine	AA	X-bin3
3.A.1.3.17	MMAJLNLG_03242	Q8YSA2	1.3e-23	The ATP-binding Cassette (ABC) Superfamily	ABC	lysine	AA	X-bin3
3.A.1.3.27	MMAJLNLG_00949	Q8RCC4	3.2e-13	The ATP-binding Cassette (ABC) Superfamily	ABC	lysine	AA	X-bin3
3.A.1.3.23	MMAJLNLG_03057	Q9HU31	2.4e-11	The ATP-binding Cassette (ABC) Superfamily	ABC	lysine	AA	X-bin3
3.A.1.5.20	MMAJLNLG_02295	P42062	1.2e-28	The ATP-binding Cassette (ABC) Superfamily	ABC	oligopeptide	AA	X-bin3
3.A.1.5.20	MMAJLNLG_02464	P42063	3.7e-51	The ATP-binding Cassette (ABC) Superfamily	ABC	oligopeptide	AA	X-bin3
3.A.1.5.20	MMAJLNLG_02465	P42062	1.5e-55	The ATP-binding Cassette (ABC) Superfamily	ABC	oligopeptide	AA	X-bin3
3.A.1.5.34	MMAJLNLG_03423	O86575	3e-80	The ATP-binding Cassette (ABC) Superfamily	ABC	oligopeptide	AA	X-bin3
2.A.21.9.2	MMAJLNLG_00440	Q93N33	4.9e-75	The Solute:Sodium Symporter (SSS) Family	SSS	proline	AA	X-bin3
2.A.21.9.2	MMAJLNLG_02866	Q93N33	9.7e-102	The Solute:Sodium Symporter (SSS) Family	SSS	proline	AA	X-bin3
2.A.21.9.2	MMAJLNLG_00442	Q93N33	3.8e-11	The Solute:Sodium Symporter (SSS) Family	SSS	proline	AA	X-bin3
2.A.21.9.2	MMAJLNLG_03138	Q93N33	1.5e-16	The Solute:Sodium Symporter (SSS) Family	SSS	proline	AA	X-bin3
2.A.21.9.2	MMAJLNLG_00848	Q93N33	3.8e-09	The Solute:Sodium Symporter (SSS) Family	SSS	proline	AA	X-bin3
2.A.21.9.2	MMAJLNLG_00727	Q93N33	5.7e-19	The Solute:Sodium Symporter (SSS) Family	SSS	proline	AA	X-bin3
3.A.1.5.39	MMAJLNLG_00364	W0WMS8	1.5e-42	The ATP-binding Cassette (ABC) Superfamily	ABC	tripeptide	AA	X-bin3
3.A.1.1.49	MMAJLNLG_00284	O30491	6.2e-126	The ATP-binding Cassette (ABC) Superfamily	ABC	D-mannitol	Carbohydrate-product	X-bin3
3.A.1.1.49	MMAJLNLG_03567	O30493	3.4e-50	The ATP-binding Cassette (ABC) Superfamily	ABC	D-mannitol	Carbohydrate-product	X-bin3
3.A.1.1.49	MMAJLNLG_03618	O30494	3.3e-106	The ATP-binding Cassette (ABC) Superfamily	ABC	D-mannitol	Carbohydrate-product	X-bin3
3.A.1.1.49	MMAJLNLG_03564	O30494	2e-100	The ATP-binding Cassette (ABC) Superfamily	ABC	D-mannitol	Carbohydrate-product	X-bin3
4.A.2.1.14	MMAJLNLG_00188	D2RXA7	9.1e-16	The PTS Fructose-Mannitol (Fru) Family	Fru	fructose	Carbohydrate-product	X-bin3
3.A.1.1.30	MMAJLNLG_02639	Q88P36	6.1e-93	The ATP-binding Cassette (ABC) Superfamily	ABC	glucose	Carbohydrate-product	X-bin3
3.A.1.1.30	MMAJLNLG_02638	Q88P35	1.4e-99	The ATP-binding Cassette (ABC) Superfamily	ABC	glucose	Carbohydrate-product	X-bin3
3.A.1.1.30	MMAJLNLG_02641	Q88P38	5.1e-98	The ATP-binding Cassette (ABC) Superfamily	ABC	glucose	Carbohydrate-product	X-bin3
3.A.1.2.3	MMAJLNLG_01299	P0AEE5	1.9e-28	The ATP-binding Cassette (ABC) Superfamily	ABC	glucose	Carbohydrate-product	X-bin3
3.A.1.1.30	MMAJLNLG_03614	Q88P36	3.1e-38	The ATP-binding Cassette (ABC) Superfamily	ABC	glucose	Carbohydrate-product	X-bin3
3.A.1.1.30	MMAJLNLG_02640	Q88P37	2.3e-97	The ATP-binding Cassette (ABC) Superfamily	ABC	glucose	Carbohydrate-product	X-bin3
3.A.1.2.29	MMAJLNLG_01270	Q3MB44	4.9e-95	The ATP-binding Cassette (ABC) Superfamily	ABC	keto-D-fructose	Carbohydrate-product	X-bin3
3.A.1.2.29	MMAJLNLG_03553	Q3MB44	3.4e-58	The ATP-binding Cassette (ABC) Superfamily	ABC	keto-D-fructose	Carbohydrate-product	X-bin3
3.A.1.2.20	MMAJLNLG_02815	G4FGN3	8.6e-132	The ATP-binding Cassette (ABC) Superfamily	ABC	xylose	Carbohydrate-product	X-bin3
3.A.1.2.20	MMAJLNLG_02343	G4FGN5	4.2e-08	The ATP-binding Cassette (ABC) Superfamily	ABC	xylose	Carbohydrate-product	X-bin3
2.A.56.1.17	MMAJLNLG_03060	L0GD92	2.9e-30	The Tripartite ATP-independent Periplasmic Transporter (TRAP-T) Family	TRAP-T	2-oxoglutarate(2-)	OM-energy	X-bin3
2.A.56.1.18	MMAJLNLG_04437	A8LI82	1.2e-62	The Tripartite ATP-independent Periplasmic Transporter (TRAP-T) Family	TRAP-T	2-oxoglutarate(2-)	OM-energy	X-bin3
2.A.56.1.18	MMAJLNLG_01285	A8LI83	8.4e-160	The Tripartite ATP-independent Periplasmic Transporter (TRAP-T) Family	TRAP-T	2-oxoglutarate(2-)	OM-energy	X-bin3
2.A.56.1.18	MMAJLNLG_01284	A8LI82	1.9e-276	The Tripartite ATP-independent Periplasmic Transporter (TRAP-T) Family	TRAP-T	2-oxoglutarate(2-)	OM-energy	X-bin3
2.A.21.7.4	MMAJLNLG_03696	D5AU53	1.2e-36	The Solute:Sodium Symporter (SSS) Family	SSS	acetate	OM-energy	X-bin3
3.A.1.120.5	MMAJLNLG_02907	Q2PGB8	3.3e-130	The ATP-binding Cassette (ABC) Superfamily	ABC	acetate	OM-energy	X-bin3
3.A.1.1.35	MMAJLNLG_02432	G3LHY9	6.5e-137	The ATP-binding Cassette (ABC) Superfamily	ABC	glycerol	OM-energy	X-bin3
3.A.1.1.35	MMAJLNLG_02436	G3LHZ3	3.1e-263	The ATP-binding Cassette (ABC) Superfamily	ABC	glycerol	OM-energy	X-bin3
3.A.1.1.35	MMAJLNLG_02431	G3LHY8	6.2e-124	The ATP-binding Cassette (ABC) Superfamily	ABC	glycerol	OM-energy	X-bin3
3.A.1.1.35	MMAJLNLG_02433	G3LHZ0	1.8e-129	The ATP-binding Cassette (ABC) Superfamily	ABC	glycerol	OM-energy	X-bin3
3.A.1.1.35	MMAJLNLG_02434	G3LHZ1	1.5e-120	The ATP-binding Cassette (ABC) Superfamily	ABC	glycerol	OM-energy	X-bin3
3.A.1.1.3	MMAJLNLG_01254	P10905	1.6e-90	The ATP-binding Cassette (ABC) Superfamily	ABC	glycerol 1-phosphate	OM-energy	X-bin3
3.A.1.1.3	MMAJLNLG_01253	P10906	8.2e-87	The ATP-binding Cassette (ABC) Superfamily	ABC	glycerol 1-phosphate	OM-energy	X-bin3
3.A.1.1.3	MMAJLNLG_01252	P10907	4e-93	The ATP-binding Cassette (ABC) Superfamily	ABC	glycerol 1-phosphate	OM-energy	X-bin3
3.A.1.1.3	MMAJLNLG_01255	P0AG80	5.7e-124	The ATP-binding Cassette (ABC) Superfamily	ABC	glycerol 1-phosphate	OM-energy	X-bin3
2.A.69.3.2	MMAJLNLG_01986	E0SFK1	3.9e-26	The Auxin Efflux Carrier (AEC) Family	AEC	malate(2-)	OM-energy	X-bin3
3.A.1.7.6	MMAJLNLG_03831	AAZ57802	5.6e-26	The ATP-binding Cassette (ABC) Superfamily	ABC	triphosphate(5-)	OM-energy	X-bin3
3.A.1.7.6	MMAJLNLG_03832	AAZ57803	9e-33	The ATP-binding Cassette (ABC) Superfamily	ABC	triphosphate(5-)	OM-energy	X-bin3
3.A.1.4.2	AMAJPFDE_00177	Q55164	1.2e-09	The ATP-binding Cassette (ABC) Superfamily	ABC	glycine	AA	X-bin4
2.A.25.1.9	AMAJPFDE_00414	W0WFC6	2.7e-101	The Alanine or Glycine:Cation Symporter (AGCS) Family	AGCS	glycine	AA	X-bin4
3.A.1.12.8	AMAJPFDE_01171	Q93A34	4.5e-59	The ATP-binding Cassette (ABC) Superfamily	ABC	glycine betaine	AA	X-bin4
3.A.1.122.1	AMAJPFDE_02242	P75831	1e-50	The ATP-binding Cassette (ABC) Superfamily	ABC	L-cysteine	AA	X-bin4
3.A.1.5.41	AMAJPFDE_00734	Q46863	1.5e-08	The ATP-binding Cassette (ABC) Superfamily	ABC	oligopeptide	AA	X-bin4
4.A.2.1.4	AMAJPFDE_00976	P71012	1.3e-14	The PTS Fructose-Mannitol (Fru) Family	Fru	fructose	Carbohydrate-product	X-bin4
4.A.2.1.17	AMAJPFDE_01825	Q9HY55	3.3e-33	The PTS Fructose-Mannitol (Fru) Family	Fru	fructose	Carbohydrate-product	X-bin4
2.A.21.3.9	AMAJPFDE_00402	A8H019	7.5e-133	The Solute:Sodium Symporter (SSS) Family	SSS	galactose	Carbohydrate-product	X-bin4
2.A.66.4.5	AMAJPFDE_02108	D0WY71	6.8e-63	The Multidrug/Oligosaccharidyl-lipid/Polysaccharide (MOP) Flippase Superfamily	MOP	keto-D-fructose 6-phosphate	Carbohydrate-product	X-bin4
2.A.1.6.11	AMAJPFDE_01861	F8SVK1	1.6e-110	The Major Facilitator Superfamily (MFS)	MFS	acetate	OM-energy	X-bin4
3.A.1.120.5	AMAJPFDE_01459	Q2PGB8	2.8e-121	The ATP-binding Cassette (ABC) Superfamily	ABC	acetate	OM-energy	X-bin4
2.A.21.7.5	AMAJPFDE_00386	D5APM1	2.2e-33	The Solute:Sodium Symporter (SSS) Family	SSS	acetate	OM-energy	X-bin4
3.D.10.1.4	AMAJPFDE_01189	F9VN10	2.6e-70	The Prokaryotic Succinate Dehydrogenase (SDH) Family	SDH	succinate(2-)	OM-energy	X-bin4
3.A.1.7.6	AMAJPFDE_01745	AAZ57803	4.8e-28	The ATP-binding Cassette (ABC) Superfamily	ABC	triphosphate(5-)	OM-energy	X-bin4
3.A.1.3.7	GGAKAGJI_01331	Q52666	8.1e-83	The ATP-binding Cassette (ABC) Superfamily	ABC	glutamate(2-)	AA	X-bin5
2.A.27.1.5	GGAKAGJI_02056	K0J2V5	8.9e-59	The Glutamate:Na+ Symporter (ESS) Family	ESS	glutamate(2-)	AA	X-bin5
2.A.3.11.1	GGAKAGJI_00696	O07002	9.5e-49	The Amino Acid-Polyamine-Organocation (APC) Family	APC	glutamate(2-)	AA	X-bin5
2.A.25.1.9	GGAKAGJI_01368	W0WFC6	8.5e-115	The Alanine or Glycine:Cation Symporter (AGCS) Family	AGCS	glycine	AA	X-bin5
2.A.3.8.12	GGAKAGJI_01656	O34739	7.5e-28	The Amino Acid-Polyamine-Organocation (APC) Family	APC	L-threonine	AA	X-bin5
2.A.21.9.2	GGAKAGJI_01571	Q93N33	5.1e-12	The Solute:Sodium Symporter (SSS) Family	SSS	proline	AA	X-bin5
3.A.1.5.39	GGAKAGJI_02407	W0WN20	9.5e-58	The ATP-binding Cassette (ABC) Superfamily	ABC	tripeptide	AA	X-bin5
2.A.21.3.8	GGAKAGJI_01076	A1S2A8	1.3e-35	The Solute:Sodium Symporter (SSS) Family	SSS	mannose	Carbohydrate-product	X-bin5
3.A.1.203.8	GGAKAGJI_02065	Q6NLC1	5.4e-89	The ATP-binding Cassette (ABC) Superfamily	ABC	fatty acyl-CoA	OM-energy	X-bin5
3.D.10.1.2	GGAKAGJI_01940	Q8F4Z2	1.4e-79	The Prokaryotic Succinate Dehydrogenase (SDH) Family	SDH	succinate(2-)	OM-energy	X-bin5
3.D.10.1.2	GGAKAGJI_01941	Q8F4Z1	5.7e-213	The Prokaryotic Succinate Dehydrogenase (SDH) Family	SDH	succinate(2-)	OM-energy	X-bin5
3.A.1.7.6	GGAKAGJI_01316	AAZ57801	8.7e-107	The ATP-binding Cassette (ABC) Superfamily	ABC	triphosphate(5-)	OM-energy	X-bin5
3.A.1.7.6	GGAKAGJI_01319	AAX46970	8.9e-125	The ATP-binding Cassette (ABC) Superfamily	ABC	triphosphate(5-)	OM-energy	X-bin5
3.A.1.7.6	GGAKAGJI_00236	AAZ57803	8.5e-109	The ATP-binding Cassette (ABC) Superfamily	ABC	triphosphate(5-)	OM-energy	X-bin5
3.A.1.7.6	GGAKAGJI_00659	AAX46970	1.8e-85	The ATP-binding Cassette (ABC) Superfamily	ABC	triphosphate(5-)	OM-energy	X-bin5
3.A.1.7.6	GGAKAGJI_01317	AAZ57802	1.3e-84	The ATP-binding Cassette (ABC) Superfamily	ABC	triphosphate(5-)	OM-energy	X-bin5
3.A.1.7.6	GGAKAGJI_00237	AAZ57802	6.9e-89	The ATP-binding Cassette (ABC) Superfamily	ABC	triphosphate(5-)	OM-energy	X-bin5
3.A.1.7.6	GGAKAGJI_01318	AAZ57803	6.3e-112	The ATP-binding Cassette (ABC) Superfamily	ABC	triphosphate(5-)	OM-energy	X-bin5
3.A.1.7.6	GGAKAGJI_00238	AAZ57801	9.5e-109	The ATP-binding Cassette (ABC) Superfamily	ABC	triphosphate(5-)	OM-energy	X-bin5
Abbreviations: AA: Amino acid; FA: Fatty acid and lipid; OM-energy: Energy-generated organic matter; Carbohydrate-products: Secondary products of complex carbohydrates (Monosaccharides and derivatives)
