# Supplementary material for: Distinct survival strategies in oligotrophic and eutrophic ecotype Synechococcus-bacteria co-cultures under iron limitation and warming conditions
Source: mBio. 2025 Jun 12;16(7):e01098-25. doi: 10.1128/mbio.01098-25 (PMC12239562; doi:10.1128/mbio.01098-25)
Supplement: Table S3 — Siderophore-, vitamin-, and SOD-related genes. [file mbio.01098-25-s0004.xlsx]

## Sheet: Catalogue
Sheet	Content
Sheet1	Overview of Siderophore-related gene names annotated in the metagenomic contig.
Sheet2	KO number and annotation of vitamin-related genes.
Sheet3	Overview of superoxide dismutase (SOD)-related genes annotated in the metagenomic contig.

## Sheet: Sheet1
Overview of Siderophore-related gene names annotated in the metagenomic contig
Category	Pathway	Gene	Annotation (Tanabe et al. 2003; Tanabe et al. 2023; Ghssein et al.2022)
Siderophore provide	Vibrioferrin_biosynthesis	pvsA	ATP-grasp enzyme
		pvsB	non-ribosomal peptide Non-ribosomal peptide synthetase (NRPS)-independent siderophore (NIS) enzymes
		pvsD	NRPS-independent siderophore (NIS) enzymes
		pvsE	Decarboxylase
		pvsC	PvsC_vibrioferrin_biosynthesis-rep
	Vibrioferrin_export	pvuB	FpuD-CbrD-FepC-FhuC-PvuDE-FecE-SstC-ViuC-Siderophore_ABC_transport
		pvuD	FpuD-CbrD-FepC-FhuC-PvuDE-FecE-SstC-ViuC-Siderophore_ABC_transport
		pvuE	FpuD-CbrD-FepC-FhuC-PvuDE-FecE-SstC-ViuC-Siderophore_ABC_transport
		pvuC	FpuD-CbrD-FepC-FhuC-PvuDE-FecE-SstC-ViuC-Siderophore_ABC_transport
		pvsC	A potential inner membrane exporter of vibrioferrin
	Pyoverdine_biosynthesis	pvdD	Sid_FpvD_ATPase_PA2408_Paeruginosa_PAO1_180602
		pvdI	Non-ribosomal peptide synthetases
		pvdJ	Non-ribosomal peptide synthetases
		pvdL	Non-ribosomal peptide synthetases
		pvdE	ABC-transporter
		pvdN	Sid_PvdN_Pyoverdine_biosynthesis_Paeruginosa_PA2394_180623
		pvdO	Side-chain conversion
		pvdP	Ferribactin→Pyoverdines of class I
		pvdQ	Acylase enzyme
	Pyoverdine_export	pvdT	Sid_PvdT_Pyoverdine_export_Paeruginosa_PA2390_180623
		pvdR	Periplasmic adaptor protein
		OpmQ	Outer membrane protein (β-barrel domain)
	Pyochelin_biosynthesis	pchA	Isochorismate synthase (chorismate→isochorismate)
		pchB	isochorismate pyruvate lyase
		pchC	4-cresol dehydrogenase (hydroxylating) cytochrome subunit
		pchD	Salicylate activation and transport
		pchE	The initiation module
		pchF	The termination module (methyltransferase)
		pchG	Pyochelin biosynthesis protein PchG
		pchH	Sid_PchH_pyochelin_biosynthesis_Pseudomonas_aeruginosa_PA4223_180623
		pchI	Sid_PchI_pyochelin_biosynthesis_Pseudomonas_aeruginosa_PA4222_180623
Siderophore uptake	Pyoverdine_uptake	fpvD	Sid_FpvD_ATPase_PA2408_Paeruginosa_PAO1_180602
		fpvE	PF01032-FecCD-YfhA-FpvE-YfeCD_transport_family
		fpvA	Ferripyoverdine receptor
		fpvC	Sid_FpvC_metal_ion_transport_PA2407_Paeruginosa_PAO1_180602
		fpvF	Periplasmic binding proteins
	Pyochelin_uptake	fptA	Fe(3+)-pyochelin receptor
		fptX	Sid_FptX_Ferripyochelin_uptake_Pseudomonas_aeruginosa_PA4218_180623
		pchH	Sid_PchH_pyochelin_biosynthesis_Pseudomonas_aeruginosa_PA4223_180623
		pchI	Sid_PchI_pyochelin_biosynthesis_Pseudomonas_aeruginosa_PA4222_180623
		pchR	Sid_PchR_pyochelin_regulator_Pseudomonas_aeruginosa_PA4227_180623
Others	Iron transport	fbpA	FbpA-iron_binding_and_transport-rep
		fbpB	FbpB-FutB-iron_permease_fam1-rep
		fbpC	FbpC-iron_uptake_ATPase-rep
	Chelated iron transport	yefA	Iron_uptake_YfeA_Periplasmic_chelated_iron-binding_protein_Q56952_Yersinia_pestis_180610
		yefB	Iron_uptake_YfeB_Chelated_iron_transport_system_membrane_protein_Q56953_Yersinia_pestis_180610
		yefCD	PF01032-FecCD-YfhA-FpvE-YfeCD_transport_family
Note: related gene information was taken from Tanabe et al. 2003 (doi:10.1128/JB.185.23.6938–6949.2003); Tanabe et al. 2023 (doi:10.1007/s10534-023-00566-x); Ghssein et al.2022 (doi:10.3390/biology11121711).

## Sheet: Sheet2
KO number and annotation of vitamin-related genes
Category	Pathway	KO number	Annotation (KEGG database)
Vitamin provide	VB12 (Cobalamin) biosynthesis, cobyrinate a,c-diamide => VB12 (Cobalamin)	K00798	MMAB, pduO; cob(I)alamin adenosyltransferase [EC:2.5.1.17]
		K19221	cobA, btuR; cob(I)alamin adenosyltransferase [EC:2.5.1.17]
		K02232	cobQ, cbiP; adenosylcobyric acid synthase [EC:6.3.5.10]
		K02225	cobC1, cobC; VB12 (Cobalamin) biosynthesis protein CobC
		K02227	cbiB, cobD; adenosylcobinamide-phosphate synthase [EC:6.3.1.10]
		K02231	cobP, cobU; adenosylcobinamide kinase / adenosylcobinamide-phosphate guanylyltransferase [EC:2.7.1.156 2.7.7.62]
		K00768	E2.4.2.21, cobU, cobT; nicotinate-nucleotide--dimethylbenzimidazole phosphoribosyltransferase [EC:2.4.2.21]
		K02226	cobC, phpB; alpha-ribazole phosphatase [EC:3.1.3.73]
		K22316	rhnA-cobC; ribonuclease H / adenosylVB12 (Cobalamin)/alpha-ribazole phosphatase [EC:3.1.26.4 3.1.3.73]
		K02233	E2.7.8.26, cobS, cobV; adenosylcobinamide-GDP ribazoletransferase [EC:2.7.8.26]
	VB12 (Cobalamin) biosynthesis, aerobic	K02303	cobA; uroporphyrin-III C-methyltransferase [EC:2.1.1.107]
		K13542	cobA-hemD; uroporphyrinogen III methyltransferase / synthase [EC:2.1.1.107 4.2.1.75]
		K03394	cobI-cbiL; precorrin-2/cobalt-factor-2 C20-methyltransferase [EC:2.1.1.130 2.1.1.151]
		K13540	cobIJ; precorrin-2 C20-methyltransferase / precorrin-3B C17-methyltransferase [EC:2.1.1.130 2.1.1.131]
		K02229	cobG; precorrin-3B synthase [EC:1.14.13.83]
		K05934	cobJ, cbiH; precorrin-3B C17-methyltransferase / cobalt-factor III methyltransferase [EC:2.1.1.131 2.1.1.272]
		K13541	cbiGH-cobJ; cobalt-precorrin 5A hydrolase / cobalt-factor III methyltransferase / precorrin-3B C17-methyltransferase [EC:3.7.1.12 2.1.1.272 2.1.1.131]
		K05936	cobM, cbiF; precorrin-4/cobalt-precorrin-4 C11-methyltransferase [EC:2.1.1.133 2.1.1.271]
		K02228	cobF; precorrin-6A synthase [EC:2.1.1.152]
		K05895	cobK-cbiJ; precorrin-6A/cobalt-precorrin-6A reductase [EC:1.3.1.54 1.3.1.106]
		K00595	cobL-cbiET; precorrin-6B C5,15-methyltransferase / cobalt-precorrin-6B C5,C15-methyltransferase [EC:2.1.1.132 2.1.1.289 2.1.1.196]
		K06042	cobH-cbiC; precorrin-8X/cobalt-precorrin-8 methylmutase [EC:5.4.99.61 5.4.99.60]
		K02224	cobB-cbiA; cobyrinic acid a,c-diamide synthase [EC:6.3.5.9 6.3.5.11]
		K02230	cobN; cobaltochelatase CobN [EC:6.6.1.2]
		K09882	cobS; cobaltochelatase CobS [EC:6.6.1.2]
		K09883	cobT; cobaltochelatase CobT [EC:6.6.1.2]
	VB12 (Cobalamin) biosynthesis, anaerob	K02302	cysG; uroporphyrin-III C-methyltransferase / precorrin-2 dehydrogenase / sirohydrochlorin ferrochelatase [EC:2.1.1.107 1.3.1.76 4.99.1.4]
		K02303	cobA; uroporphyrin-III C-methyltransferase [EC:2.1.1.107]
		K13542	cobA-hemD; uroporphyrinogen III methyltransferase / synthase [EC:2.1.1.107 4.2.1.75]
		K02304	MET8; precorrin-2 dehydrogenase / sirohydrochlorin ferrochelatase [EC:1.3.1.76 4.99.1.4]
		K24866	sirC; precorrin-2 dehydrogenase [EC:1.3.1.76]
		K02190	cbiK; sirohydrochlorin cobaltochelatase [EC:4.99.1.3]
		K03795	cbiX; sirohydrochlorin cobaltochelatase [EC:4.99.1.3]
		K22011	cfbA; sirohydrochlorin cobalto/nickelchelatase [EC:4.99.1.3 4.99.1.11]
		K03394	cobI-cbiL; precorrin-2/cobalt-factor-2 C20-methyltransferase [EC:2.1.1.130 2.1.1.151]
		K05934	cobJ, cbiH; precorrin-3B C17-methyltransferase / cobalt-factor III methyltransferase [EC:2.1.1.131 2.1.1.272]
		K13541	cbiGH-cobJ; cobalt-precorrin 5A hydrolase / cobalt-factor III methyltransferase / precorrin-3B C17-methyltransferase [EC:3.7.1.12 2.1.1.272 2.1.1.131]
		K21479	cbiH60; cobalt-factor III methyltransferase [EC:2.1.1.272]
		K05936	cobM, cbiF; precorrin-4/cobalt-precorrin-4 C11-methyltransferase [EC:2.1.1.133 2.1.1.271]
		K02189	cbiG; cobalt-precorrin 5A hydrolase [EC:3.7.1.12]
		K13541	cbiGH-cobJ; cobalt-precorrin 5A hydrolase / cobalt-factor III methyltransferase / precorrin-3B C17-methyltransferase [EC:3.7.1.12 2.1.1.272 2.1.1.131]
		K02188	cbiD; cobalt-precorrin-5B (C1)-methyltransferase [EC:2.1.1.195]
		K05895	cobK-cbiJ; precorrin-6A/cobalt-precorrin-6A reductase [EC:1.3.1.54 1.3.1.106]
		K02191	cbiT; cobalt-precorrin-6B (C15)-methyltransferase [EC:2.1.1.196]
		K03399	cbiE; cobalt-precorrin-7 (C5)-methyltransferase [EC:2.1.1.289]
		K00595	cobL-cbiET; precorrin-6B C5,15-methyltransferase / cobalt-precorrin-6B C5,C15-methyltransferase [EC:2.1.1.132 2.1.1.289 2.1.1.196]
		K06042	cobH-cbiC; precorrin-8X/cobalt-precorrin-8 methylmutase [EC:5.4.99.61 5.4.99.60]
		K02224	cobB-cbiA; cobyrinic acid a,c-diamide synthase [EC:6.3.5.9 6.3.5.11]
	VB7 (Biotin) biosynthesis,, pimeloyl-ACP/CoA => VB7 (Biotin)	K00652	bioF; 8-amino-7-oxononanoate synthase [EC:2.3.1.47]
		K00833	bioA; adenosylmethionine---8-amino-7-oxononanoate aminotransferase [EC:2.6.1.62]
		K19563	bioA, bioK; lysine---8-amino-7-oxononanoate aminotransferase [EC:2.6.1.105]
		K19562	BIO3-BIO1; bifunctional dethioVB7 (Biotin) synthetase / adenosylmethionine---8-amino-7-oxononanoate aminotransferase [EC:6.3.3.3 2.6.1.62]
		K01935	bioD; dethioVB7 (Biotin) synthetase [EC:6.3.3.3]
		K01012	bioB; VB7 (Biotin) synthase [EC:2.8.1.6]
	VB7 (Biotin) biosynthesis, BioI pathway, long-chain-acyl-ACP => pimeloyl-ACP => VB7 (Biotin)	K16593	bioI, CYP107H; pimeloyl-[acyl-carrier protein] synthase [EC:1.14.14.46]
		K00652	bioF; 8-amino-7-oxononanoate synthase [EC:2.3.1.47]
		K19563	bioA, bioK; lysine---8-amino-7-oxononanoate aminotransferase [EC:2.6.1.105]
		K01935	bioD; dethioVB7 (Biotin) synthetase [EC:6.3.3.3]
		K01012	bioB; VB7 (Biotin) synthase [EC:2.8.1.6]
	VB7 (Biotin) biosynthesis, BioW pathway, pimelate => pimeloyl-CoA => VB7 (Biotin)	K01906	bioW; 6-carboxyhexanoate--CoA ligase [EC:6.2.1.14]
		K00652	bioF; 8-amino-7-oxononanoate synthase [EC:2.3.1.47]
		K00833	bioA; adenosylmethionine---8-amino-7-oxononanoate aminotransferase [EC:2.6.1.62]
		K19563	bioA, bioK; lysine---8-amino-7-oxononanoate aminotransferase [EC:2.6.1.105]
		K01935	bioD; dethioVB7 (Biotin) synthetase [EC:6.3.3.3]
		K01012	bioB; VB7 (Biotin) synthase [EC:2.8.1.6]
	VB7 (Biotin) biosynthesis, BioU pathway, pimeloyl-ACP/CoA => VB7 (Biotin)	K00652	bioF; 8-amino-7-oxononanoate synthase [EC:2.3.1.47]
		K25570	bioU; 8-amino-7-oxononanoate carboxylating dehydrogenase [EC:2.6.1.121]
		K01935	bioD; dethioVB7 (Biotin) synthetase [EC:6.3.3.3]
		K01012	bioB; VB7 (Biotin) synthase [EC:2.8.1.6]
Vitamin uptake	VB12 (Cobalamin) uptake-ABC	K16092	btuB; vitamin B12 transporter
		K06858	btuF; vitamin B12 transport system substrate-binding protein
		K06074	btuD; vitamin B12 transport system ATP-binding protein [EC:7.6.2.8]
		K06073	btuC; vitamin B12 transport system substrate-binding protein
		K02471	bacA, bclA; vitamin B12/bleomycin/antimicrobial peptide transport system ATP-binding/permease protein
	VB12 (Cobalamin) uptake-TonB	K16092	btuB; vitamin B12 transporter
	VB12 (Cobalamin) uptake-ABC(mutiple)	K02471	bacA, bclA; vitamin B12/bleomycin/antimicrobial peptide transport system ATP-binding/permease protein
	VB7 (Biotin)_uptake	K03523	bioY;VB7 (Biotin) transport system substrate-specific component

## Sheet: Sheet3
Overview of superoxide dismutase (SOD)-related genes annotated in the metagenomic contig
SOD	Gene
Superoxide dismutase [Mn]	sodA
Superoxide dismutase [Cu-Zn]	sodC
Superoxide dismutase [Fe]	sodB
Superoxide dismutase [Cu-Zn]	sodC
Superoxide dismutase [Ni]	sodN
Superoxide dismutase [Mn]	sodA
Superoxide dismutase [Fe]	sodB
Superoxide dismutase-like protein YojM	yojM
Superoxide dismutase [Fe]	sodB
Superoxide dismutase [Cu-Zn]	sodC
Superoxide dismutase [Fe]	sodB
Superoxide dismutase [Fe]	sodB
Superoxide dismutase [Mn]	sodB
Superoxide dismutase [Mn]	sodB
